# Supplementary material for: A population genetic assessment of coral recovery on highly disturbed reefs of the Keppel Island archipelago in the southern Great Barrier Reef
Source: PeerJ. 2015 Jul 23;3:e1092. doi: 10.7717/peerj.1092 (PMC4517960; doi:10.7717/peerj.1092)
Supplement: Data S1 [file peerj-03-1092-s012.xlsx]

## Sheet: Sheet1
10	1292	29	46	47	47	47	48	49	50	50	50	49	44	49	48	33	45	51	51	44	27	47	29	50	50	47	28	45	40	50	31	1	1292
			Wallace	Night Is	Wilke	Emily	Sudbury 1	Sudbury 2	Pelorus SE	Orpheus NE	N Fantom	Magnetic Is	Myrmidon	Holbourne Is	Darley Rf	Ross Rf	Calder Is	Boulton Rf	Goble Rf	21-121 Rf	High Peak Is	Nth Keppel Is	Barren	Halftide	Halfway	Humpy	Man&Wife	Mial	Nth Keppels	Outer	Passage
sample ID	Pop	Am2_002	Am2_002	Am2_006	Am2_006	Am2_008	Am2_008	Am2_010	Am2_010	Am2_022	Am2_022	Am2_023	Am2_023	WGS_035	WGS_035	WGS_134	WGS_134	WGS_189	WGS_189	WGS_196	WGS_196
WA001	Wallace Islet	98	98	98	98	171	173	158	180	165	177	131	131	162	178	108	112	208	208	172	220
WA002	Wallace Islet	94	94	98	100	173	173	188	188	159	167	133	133	178	178	104	104	164	164	140	140
WA003	Wallace Islet	94	98	92	98	173	173	168	184	159	165	133	135	178	178	116	116	180	180	140	140
WA004	Wallace Islet	94	94	96	98	171	171	156	158	167	167	133	133	166	178	116	116	164	168	140	140
WA005	Wallace Islet	98	98	98	98	167	167	156	168	159	169	133	133	178	182	108	108	176	192	172	180
WA006	Wallace Islet	98	100	98	98	171	171	164	164	165	175	133	135	174	182	116	120	164	172	148	240
WA007	Wallace Islet	94	98	96	98	173	173	164	164	167	173	131	133	178	182	116	120	180	192	148	168
WA008	Wallace Islet	94	98	96	96	171	171	158	158	165	169	135	135	166	174	124	124	164	176	140	140
WA009	Wallace Islet	94	98	100	100	173	173	158	164	167	169	131	133	174	174	116	116	164	184	140	140
WA010	Wallace Islet	94	98	96	98	173	173	162	164	159	167	133	133	174	174	108	124	164	164	140	140
WA011	Wallace Islet	94	98	98	98	171	171	164	170	165	167	129	133	178	190	108	116	176	180	140	180
WA012	Wallace Islet	98	98	96	98	173	173	158	158	159	169	133	133	174	190	108	116	184	224	140	140
WA013	Wallace Islet	94	98	94	98	171	173	158	176	163	169	133	133	182	182	116	124	168	168	140	140
WA014	Wallace Islet	98	98	92	98	171	173	170	176	165	167	133	139	170	170	108	116	164	164	144	148
WA015	Wallace Islet	94	98	98	98	171	173	158	164	163	167	133	135	178	178	108	116	164	164	140	140
WA016	Wallace Islet	94	94	99	99	171	171	164	178	163	177	135	135	178	182	120	120	168	184	140	140
WA017	Wallace Islet	94	94	96	98	171	171	164	164	167	169	133	135	162	174	120	132	188	188	148	148
WA018	Wallace Islet	94	100	98	98	171	171	164	166	167	177	131	133	166	174	108	116	164	172	128	128
WA019	Wallace Islet	94	98	98	98	171	171	158	164	167	171	131	133	170	186	108	116	164	172	148	160
WA020	Wallace Islet	94	98	98	98	171	171	158	174	167	173	131	135	174	182	108	116	180	204	140	140
WA021	Wallace Islet	94	98	98	98	171	173	164	178	159	177	133	133	174	186	120	124	164	212	140	140
WA022	Wallace Islet	98	98	98	98	171	171	164	174	163	169	133	133	186	186	116	116	176	176	148	148
WA023	Wallace Islet	94	94	98	98	171	173	164	170	167	167	129	133	166	190	116	116	164	172	192	200
WA024	Wallace Islet	94	94	98	98	171	171	164	176	163	173	133	133	174	174	120	120	164	164	140	140
WA025	Wallace Islet	94	98	98	98	171	171	154	182	159	165	133	133	170	170	112	132	164	164	148	192
WA026	Wallace Islet	94	98	98	98	171	173	158	178	159	167	133	133	174	174	108	108	172	200	140	140
WA027	Wallace Islet	94	98	98	98	171	171	164	184	159	167	133	133	166	174	108	116	164	164	156	172
WA028	Wallace Islet	94	94	96	98	171	173	164	174	167	167	131	133	166	174	104	108	168	168	140	140
WA029	Wallace Islet	94	98	96	98	171	171	164	166	171	175	131	133	174	174	108	124	176	176	140	140
WA030	Wallace Islet	94	98	92	96	171	171	158	164	163	169	131	133	166	166	104	120	164	176	140	140
WA031	Wallace Islet	94	94	96	98	171	173	168	174	159	167	133	135	166	178	116	116	164	164	172	180
WA032	Wallace Islet	94	94	98	98	171	173	164	168	173	173	133	133	174	186	116	116	168	192	128	140
WA033	Wallace Islet	94	100	94	98	173	173	164	184	167	169	133	133	170	170	104	108	164	168	188	188
WA034	Wallace Islet	94	94	98	98	171	171	156	164	163	169	133	133	178	182	108	116	168	176	144	144
WA035	Wallace Islet	94	94	98	98	171	173	154	164	161	179	135	135	166	178	116	116	164	180	144	144
WA036	Wallace Islet	94	100	98	98	171	171	162	168	167	171	133	133	178	182	104	116	164	200	184	184
WA037	Wallace Islet	94	94	98	98	171	171	164	180	167	169	135	135	174	182	108	120	164	180	140	140
WA038	Wallace Islet	94	98	98	98	171	171	164	164	159	165	131	131	162	174	116	120	220	220	148	172
WA039	Wallace Islet	94	94	96	98	171	171	156	164	171	177	133	133	174	182	116	120	164	188	140	140
WA040	Wallace Islet	94	100	98	98	171	175	158	176	159	167	133	133	162	186	108	108	168	176	128	128
WA041	Wallace Islet	94	98	94	98	173	173	166	180	163	171	131	131	174	194	108	116	164	172	140	160
WA042	Wallace Islet	94	94	98	98	171	171	154	154	161	161	133	133	162	162	116	120	164	164	128	140
WA043	Wallace Islet	94	94	98	98	171	171	154	154	161	161	133	133	162	162	116	120	164	164	140	140
WA044	Wallace Islet	94	98	98	104	171	171	164	166	167	167	131	135	174	182	116	116	164	164	140	140
WA045	Wallace Islet	94	98	98	98	171	171	162	164	159	163	131	133	178	178	108	116	164	164	128	128
WA046	Wallace Islet	98	98	98	98	171	171	158	176	159	165	133	133	178	182	104	120	164	180	140	188
NI001	Night	94	94	98	98	171	171	158	164	167	169	133	133	162	170	120	124	164	164	144	168
NI002	Night	98	98	98	98	171	171	164	180	163	169	131	133	162	162	104	120	164	164	144	144
NI003	Night	94	98	94	98	171	171	158	164	165	167	133	133	182	182	116	120	164	164	128	140
NI004	Night	98	100	98	98	171	171	164	172	167	175	133	133	174	178	116	116	172	188	140	212
NI005	Night	94	94	98	98	171	171	164	172	165	167	131	133	178	186	116	116	164	184	188	188
NI006	Night	94	94	98	98	171	171	164	176	163	165	133	135	174	174	120	120	164	168	140	176
NI007	Night	94	94	98	98	171	171	164	166	175	175	133	135	174	190	108	116	168	168	140	144
NI008	Night	98	98	98	98	171	173	158	164	167	171	131	133	178	182	116	116	172	204	140	148
NI009	Night	94	94	96	96	171	171	164	178	159	165	133	133	170	170	116	120	164	168	140	144
NI010	Night	94	94	98	98	171	173	158	166	165	169	135	135	170	174	116	116	164	176	140	152
NI011	Night	94	98	98	98	171	171	158	164	167	171	133	135	182	182	112	120	164	184	140	172
NI012	Night	94	94	98	98	171	173	158	176	163	171	131	141	174	174	116	116	168	180	140	168
NI013	Night	96	98	98	98	171	171	166	178	161	167	133	135	170	174	96	120	164	172	140	152
NI014	Night	92	92	98	98	171	173	164	182	167	175	133	133	170	182	100	112	164	180	124	124
NI015	Night	94	94	104	104	173	173	158	164	167	173	133	135	170	170	104	116	164	168	128	144
NI016	Night	98	98	98	98	171	171	164	164	159	161	131	133	174	174	116	116	164	164	128	140
NI017	Night	94	94	98	98	171	171	162	164	159	171	131	133	166	166	104	116	164	164	140	148
NI018	Night	94	94	96	98	165	173	160	164	161	167	133	133	182	186	112	116	168	176	128	140
NI019	Night	98	98	96	96	165	173	162	174	159	165	133	139	174	178	104	116	164	176	140	140
NI020	Night	94	98	98	98	173	173	164	176	159	163	133	133	194	198	116	120	168	188	128	140
NI021	Night	94	94	98	98	171	173	164	164	165	167	133	139	178	178	116	132	164	164	156	164
NI022	Night	94	98	98	98	171	171	158	186	167	169	133	133	174	174	116	124	164	164	140	192
NI023	Night	94	100	98	98	173	173	158	176	167	173	133	133	174	174	108	108	184	184	140	140
NI024	Night	98	98	98	98	171	171	158	164	167	173	133	133	166	174	116	120	164	164	140	140
NI025	Night	100	100	92	98	171	171	158	164	171	171	133	135	174	174	108	132	164	168	140	148
NI026	Night	94	94	96	98	171	173	158	158	163	167	133	135	182	182	116	116	164	180	140	148
NI027	Night	94	94	98	98	173	173	164	164	165	167	131	131	162	174	116	120	176	176	140	140
NI028	Night	88	90	94	96	171	173	158	162	167	175	133	135	162	162	116	116	164	164	140	144
NI029	Night	90	90	98	98	171	173	158	164	159	173	131	133	174	174	116	116	164	164	128	140
NI030	Night	88	92	96	96	171	171	158	174	159	167	133	135	190	190	108	116	168	172	144	144
NI032	Night	94	94	96	98	171	173	158	166	159	167	129	133	186	186	116	116	176	188	140	140
NI033	Night	94	98	98	98	171	171	158	164	165	173	133	135	182	182	116	120	164	180	128	140
NI034	Night	98	98	96	96	171	173	158	164	163	179	133	133	174	178	116	120	164	192	140	140
NI035	Night	94	94	98	98	171	173	176	182	167	169	133	135	166	186	116	116	176	176	128	140
NI036	Night	100	100	98	98	171	171	164	164	159	165	131	139	174	174	108	116	168	220	172	172
NI037	Night	94	98	98	98	171	171	158	164	167	167	131	133	174	174	120	124	168	168	140	164
NI038	Night	98	100	98	98	171	171	154	188	167	167	131	133	170	174	108	116	164	164	140	140
NI039	Night	92	92	96	98	169	169	164	178	167	177	133	133	166	174	108	132	164	168	128	128
NI040	Night	98	98	98	98	171	171	176	176	159	163	133	133	162	162	108	116	164	164	140	148
NI041	Night	94	100	98	98	171	171	164	168	165	169	133	139	170	186	108	116	168	168	140	144
NI042	Night	94	98	96	96	173	173	164	166	165	165	131	133	174	174	108	108	164	164	140	140
NI043	Night	98	98	98	98	171	173	158	164	167	175	133	133	174	180	116	124	180	180	140	152
NI044	Night	94	94	98	98	171	173	172	174	167	171	133	135	178	186	116	132	164	164	140	140
NI045	Night	92	92	98	98	171	173	164	166	167	167	133	133	178	186	116	116	176	228	140	152
NI046	Night	94	98	98	98	171	173	156	166	165	175	131	133	178	186	116	124	164	164	140	184
NI047	Night	86	92	98	98	171	171	164	164	159	165	133	133	174	178	116	116	168	184	140	140
NI048	Night	94	98	96	96	171	173	164	174	167	169	133	133	174	178	116	124	164	164	144	192
WL001	Wilke	98	100	96	98	171	173	164	164	159	169	133	133	178	182	104	108	0	0	128	140
WL002	Wilke	94	98	98	98	173	173	164	164	171	183	131	133	178	182	120	124	168	168	140	140
WL003	Wilke	98	100	98	98	171	173	164	166	167	171	133	133	170	182	116	116	0	0	140	140
WL004	Wilke	94	98	96	96	171	171	158	168	167	171	131	131	178	178	116	132	184	184	140	148
WL005	Wilke	94	98	98	98	171	173	164	164	167	167	133	137	170	170	116	120	184	200	140	140
WL006	Wilke	94	94	98	98	171	171	158	158	165	171	133	133	186	186	104	116	164	168	128	140
WL007	Wilke	94	94	98	98	171	171	158	166	165	167	129	133	174	174	112	116	176	180	140	144
WL008	Wilke	98	98	96	98	173	173	164	164	167	175	131	133	174	182	104	116	164	164	140	140
WL009	Wilke	98	98	96	96	173	173	158	158	165	177	133	135	174	178	116	116	164	164	144	204
WL010	Wilke	98	98	98	98	173	173	164	178	165	181	133	135	174	190	116	124	184	184	140	164
WL011	Wilke	98	98	96	100	171	171	164	164	163	167	131	133	170	178	104	116	168	188	144	144
WL012	Wilke	94	94	96	96	171	171	164	186	165	167	131	135	174	178	116	116	164	176	144	180
WL013	Wilke	94	98	98	98	173	173	164	174	163	171	133	133	178	178	116	120	164	164	172	172
WL014	Wilke	98	98	96	98	173	173	158	166	165	165	133	135	166	170	108	120	168	176	144	164
WL015	Wilke	94	98	104	104	171	171	154	166	159	165	135	137	174	178	108	112	164	164	140	148
WL016	Wilke	94	98	96	96	171	171	164	178	171	175	131	139	162	190	116	116	164	176	140	140
WL017	Wilke	94	96	98	102	171	171	158	162	167	171	133	133	186	186	116	116	164	184	204	208
WL018	Wilke	94	98	94	96	171	171	164	164	167	167	131	133	170	170	104	108	164	164	128	140
WL019	Wilke	94	100	98	98	171	171	164	174	169	175	133	133	170	182	116	124	176	176	140	148
WL020	Wilke	94	94	96	98	171	173	166	174	159	167	133	135	174	182	116	116	176	176	140	176
WL021	Wilke	98	98	96	96	171	171	164	172	165	175	131	133	170	174	108	116	168	168	140	176
WL022	Wilke	98	98	94	98	173	173	158	158	167	177	131	133	178	178	104	108	164	164	152	152
WL023	Wilke	94	94	98	98	171	171	166	180	167	167	133	139	182	182	104	116	164	164	140	140
WL024	Wilke	94	98	92	98	171	171	164	164	167	171	129	133	174	174	104	116	180	188	140	140
WL025	Wilke	98	100	98	98	171	171	164	164	159	167	133	135	178	182	116	116	164	164	128	200
WL026	Wilke	94	96	98	98	171	173	166	170	159	171	133	133	170	170	116	116	164	168	140	196
WL027	Wilke	94	98	96	98	171	171	158	164	163	165	131	135	174	178	120	120	168	168	140	176
WL028	Wilke	94	94	98	98	171	171	174	182	159	165	133	139	174	174	120	124	164	164	152	188
WL029	Wilke	94	100	98	98	171	171	154	178	169	177	133	133	174	186	116	116	168	184	140	140
WL030	Wilke	94	98	92	98	173	173	174	176	169	171	133	133	174	174	108	116	164	164	140	140
WL031	Wilke	94	98	98	98	173	173	158	164	165	167	133	133	186	186	104	116	172	172	140	140
WL032	Wilke	94	98	98	98	171	173	164	164	165	167	133	133	174	182	116	116	176	176	140	144
WL033	Wilke	94	94	98	98	171	171	158	174	159	165	135	139	170	186	116	120	168	168	140	140
WL034	Wilke	98	98	96	98	171	171	158	164	163	173	133	133	178	178	116	116	164	176	152	152
WL035	Wilke	94	98	98	98	171	173	164	164	159	171	133	135	178	182	116	116	164	164	128	140
WL036	Wilke	94	94	96	98	171	171	158	182	167	167	131	133	162	178	108	116	164	164	148	164
WL037	Wilke	94	94	104	104	171	171	164	164	159	175	137	137	162	174	108	116	164	164	128	152
WL038	Wilke	94	98	98	98	171	171	158	166	161	167	133	133	166	174	116	120	164	184	172	208
WL039	Wilke	98	98	98	98	171	171	158	164	159	177	133	135	178	182	116	116	164	164	140	140
WL040	Wilke	94	100	98	102	171	171	164	164	167	169	133	133	174	182	108	108	180	180	152	152
WL041	Wilke	98	98	96	96	173	173	158	164	165	167	129	133	186	190	116	132	164	180	140	148
WL042	Wilke	94	98	98	98	171	173	158	176	165	167	129	133	174	186	104	120	180	180	140	168
WL043	Wilke	94	98	96	98	0	0	174	182	167	179	135	135	170	170	108	132	184	184	140	148
WL044	Wilke	94	98	96	98	173	173	164	168	167	175	133	133	186	186	108	116	168	184	140	140
WL045	Wilke	94	94	96	96	173	173	158	164	169	177	131	133	170	174	116	116	168	172	140	140
WL046	Wilke	94	94	96	98	171	173	158	170	171	175	133	133	186	186	120	136	164	164	144	144
WL047	Wilke	94	94	98	98	171	171	158	172	167	171	131	133	170	182	108	108	164	168	140	144
109	Emily	94	94	98	98	171	171	154	162	161	161	131	133	166	174	128	128	164	164	140	140
110	Emily	94	94	98	98	171	173	164	164	165	167	133	133	166	182	116	116	164	168	160	164
111	Emily	94	94	96	96	171	171	164	174	163	167	133	133	174	174	116	116	164	164	144	156
112	Emily	98	98	98	98	171	171	158	164	159	167	131	133	182	182	108	108	180	180	140	140
113	Emily	94	98	98	98	169	171	164	164	167	167	133	135	174	174	108	116	164	180	140	140
114	Emily	98	98	98	98	171	171	158	164	159	167	131	133	182	182	108	116	176	192	140	144
115	Emily	94	94	98	98	171	171	158	158	165	171	131	133	174	182	116	120	112	112	148	176
116	Emily	94	100	96	98	171	171	154	164	163	167	133	133	174	182	108	120	164	180	128	128
117	Emily	98	98	98	98	173	173	158	166	163	167	133	135	182	182	108	120	164	164	140	140
118	Emily	98	98	98	98	173	173	164	164	171	175	133	133	174	182	116	116	132	132	140	140
119	Emily	98	98	96	96	171	171	166	188	167	171	133	133	178	178	108	120	188	188	140	140
120	Emily	94	98	98	98	171	171	152	166	167	171	133	133	182	182	116	132	164	180	140	140
121	Emily	98	98	98	98	171	171	158	162	163	167	133	133	178	194	108	108	164	164	128	140
122	Emily	94	94	98	98	171	171	160	164	165	171	133	133	174	178	108	120	164	164	144	144
123	Emily	94	98	98	96	173	171	164	164	159	171	131	131	178	178	108	116	164	180	140	140
124	Emily	94	94	98	98	171	171	164	164	163	167	131	131	174	190	116	124	208	208	140	140
125	Emily	94	94	96	96	171	171	164	176	163	171	133	133	170	174	116	120	172	184	156	156
126	Emily	94	98	98	98	171	173	154	156	165	165	131	133	166	178	116	116	164	172	128	128
127	Emily	94	98	96	98	171	171	156	174	159	173	129	131	162	162	108	116	176	176	140	140
128	Emily	94	94	98	98	171	171	164	164	167	171	135	135	170	174	104	132	180	192	128	140
129	Emily	98	98	98	98	171	171	164	180	167	169	133	133	182	182	104	112	164	176	128	128
130	Emily	94	98	86	86	171	173	164	164	165	169	133	133	178	178	116	116	176	180	128	128
132	Emily	94	96	98	98	173	173	158	158	161	171	131	131	182	182	116	116	184	224	140	140
134	Emily	94	98	98	98	171	173	164	182	175	177	131	133	186	186	108	124	164	172	128	128
135	Emily	98	98	96	96	171	171	164	166	165	167	131	135	182	186	116	120	172	180	128	140
136	Emily	98	100	98	98	171	171	164	168	163	163	133	133	174	182	108	108	184	188	148	148
137	Emily	98	98	100	100	171	171	164	164	167	171	133	135	182	182	108	116	168	168	140	140
138	Emily	98	98	98	98	171	171	158	176	171	177	129	133	174	186	116	116	164	168	164	200
139	Emily	100	100	96	98	171	171	166	168	159	171	133	133	174	182	108	120	164	164	148	184
140	Emily	94	94	96	98	171	173	158	176	159	167	131	133	178	178	108	120	0	0	140	140
141	Emily	98	98	98	98	171	171	158	164	159	167	133	133	174	182	108	116	164	184	144	144
142	Emily	94	94	96	98	173	173	158	174	159	161	135	135	170	178	108	116	164	164	128	140
143	Emily	94	98	98	98	173	173	164	164	159	171	133	133	186	186	108	116	180	180	144	144
144	Emily	98	98	98	98	171	171	158	166	159	167	133	139	174	182	116	132	164	164	140	140
145	Emily	94	94	98	98	171	171	158	186	167	167	133	139	166	174	108	116	164	188	140	140
146	Emily	94	94	96	96	171	171	156	158	167	169	133	135	174	174	100	116	164	188	140	140
147	Emily	94	98	98	98	171	173	164	164	171	171	133	133	166	186	120	124	176	180	128	128
148	Emily	94	98	98	98	171	171	104	104	161	165	133	133	174	174	108	116	160	160	148	172
149	Emily	94	94	98	98	171	171	178	186	171	177	131	131	182	182	108	116	168	180	140	140
150	Emily	94	94	98	98	171	171	164	164	163	177	133	133	162	166	116	120	164	176	128	140
151	Emily	94	98	98	98	171	171	158	170	163	167	133	133	178	182	116	120	164	176	144	144
164	Emily	94	98	98	98	171	173	158	164	163	167	133	135	178	178	116	116	164	176	140	140
153	Emily	94	98	98	98	171	171	158	164	159	161	133	135	162	174	116	120	164	172	140	140
154	Emily	94	98	98	98	171	171	158	164	167	167	133	133	182	182	116	124	164	164	148	176
155	Emily	100	100	98	98	173	173	160	174	159	167	133	135	182	182	104	116	164	164	140	140
156	Emily	94	94	98	98	171	171	158	158	167	169	131	135	166	186	108	108	164	176	144	176
157	Emily	94	98	98	98	171	173	164	170	167	167	133	133	178	178	108	124	164	164	172	180
8	Sudbury 1	98	98	98	98	171	173	158	186	167	171	129	133	174	174	120	120	184	184	140	148
9	Sudbury 1	94	94	98	98	171	173	170	178	171	171	137	137	170	170	116	116	164	168	156	188
10	Sudbury 1	94	98	96	96	173	173	156	164	163	165	133	139	174	186	116	116	164	164	140	140
11	Sudbury 1	102	102	102	104	173	173	158	164	167	167	133	135	174	174	116	116	168	180	128	128
12	Sudbury 1	102	106	100	104	171	171	158	178	159	165	133	133	178	186	116	116	164	164	196	208
15	Sudbury 1	94	94	98	98	171	171	164	178	159	169	129	133	162	166	116	116	164	168	140	172
16	Sudbury 1	98	98	98	98	171	171	158	164	161	169	133	135	166	166	108	120	164	164	140	140
17	Sudbury 1	94	94	96	96	171	173	156	164	171	173	131	133	174	174	108	120	164	164	160	216
18	Sudbury 1	94	94	98	98	171	173	158	164	169	171	131	135	162	166	108	108	172	172	140	148
19	Sudbury 1	94	94	96	98	171	173	158	164	167	167	133	135	174	174	112	116	164	180	128	140
20	Sudbury 1	94	94	98	98	171	171	158	164	169	171	133	133	174	174	108	116	164	164	128	176
21	Sudbury 1	94	98	98	98	173	173	162	174	163	171	133	135	182	182	108	116	164	164	140	144
22	Sudbury 1	94	98	98	98	169	173	158	170	163	167	131	133	162	162	116	116	180	180	140	140
23	Sudbury 1	94	98	98	98	173	173	158	168	167	167	133	133	170	170	116	120	168	176	140	180
24	Sudbury 1	94	100	98	98	171	171	164	180	167	169	131	133	166	174	116	124	164	164	140	140
25	Sudbury 1	94	98	98	98	171	171	158	158	167	167	133	133	170	174	108	108	164	168	140	140
26	Sudbury 1	94	98	98	98	171	171	166	174	171	183	131	135	186	186	116	116	164	180	148	192
27	Sudbury 1	96	98	98	98	171	173	164	164	167	169	133	133	162	174	120	124	164	168	140	156
28	Sudbury 1	94	98	100	100	171	173	158	164	159	165	127	135	170	186	108	116	168	184	140	180
29	Sudbury 1	94	94	98	98	171	171	158	164	159	175	133	133	170	170	116	116	164	164	140	192
30	Sudbury 1	94	98	98	98	169	173	158	170	163	167	125	131	162	162	116	116	180	180	140	140
31	Sudbury 1	98	98	98	98	171	173	160	164	165	165	125	133	186	190	116	116	168	168	140	140
32	Sudbury 1	98	98	98	98	171	173	158	164	167	179	133	133	174	190	108	116	164	180	140	140
33	Sudbury 1	94	98	98	98	171	173	158	164	165	169	131	133	178	178	116	116	164	164	140	140
34	Sudbury 1	98	98	98	98	171	171	156	190	163	167	131	133	186	186	108	116	168	168	140	228
35	Sudbury 1	94	94	98	98	173	173	158	164	159	169	131	133	170	170	116	116	164	164	136	176
36	Sudbury 1	90	96	96	98	171	171	158	186	165	169	125	133	186	186	124	124	180	180	172	172
37	Sudbury 1	94	98	98	98	173	173	164	188	165	175	131	133	174	178	116	116	164	164	128	144
38	Sudbury 1	94	94	98	98	171	171	166	190	167	169	129	135	190	190	116	132	164	168	176	176
39	Sudbury 1	94	94	98	98	171	173	174	176	165	167	131	133	182	186	108	108	168	176	144	208
40	Sudbury 1	94	98	98	98	171	171	158	164	161	167	135	135	178	186	108	116	164	180	128	140
41	Sudbury 1	94	98	98	102	171	171	164	168	159	177	131	133	174	174	116	116	164	164	140	144
42	Sudbury 1	94	98	98	102	171	171	176	178	159	161	133	135	174	186	108	116	168	168	144	148
43	Sudbury 1	96	98	98	98	171	171	162	162	161	165	131	133	170	170	108	108	164	180	176	196
44	Sudbury 1	96	98	98	98	171	173	158	164	163	167	133	133	174	182	116	120	176	184	152	196
45	Sudbury 1	96	98	98	98	173	173	164	164	171	171	133	133	178	178	104	108	164	180	140	184
46	Sudbury 1	94	94	98	98	173	173	164	174	161	171	133	133	174	182	116	116	164	168	140	144
47	Sudbury 1	94	94	98	98	173	173	164	164	159	163	133	135	162	170	116	116	164	168	140	148
48	Sudbury 1	94	94	98	98	171	171	158	164	161	167	133	135	174	174	116	116	212	212	140	140
49	Sudbury 1	94	98	92	98	173	173	164	164	165	167	133	133	174	178	108	108	188	188	180	212
50	Sudbury 1	94	94	98	98	171	171	164	168	165	167	133	135	174	186	116	116	180	196	144	200
51	Sudbury 1	94	94	96	96	171	173	158	164	167	169	131	135	174	174	108	124	164	164	140	216
52	Sudbury 1	96	98	98	98	171	171	158	164	161	167	133	133	174	174	108	116	180	180	140	172
53	Sudbury 1	94	94	98	98	171	171	164	164	159	167	133	135	174	178	116	116	164	164	128	212
54	Sudbury 1	94	94	96	98	173	173	166	176	163	167	133	133	170	174	116	116	208	208	140	140
55	Sudbury 1	100	100	104	104	173	173	168	180	165	167	133	133	162	178	116	120	188	188	140	140
57	Sudbury 1	96	98	96	98	171	171	164	176	169	169	131	133	166	170	116	116	164	164	140	144
58	Sudbury 1	94	94	98	98	171	173	158	164	169	175	133	135	174	182	116	116	176	180	212	216
59	Sudbury 2	94	98	98	98	171	173	158	164	159	167	135	135	174	186	104	108	164	164	148	148
60	Sudbury 2	98	100	96	98	171	171	170	174	167	167	133	133	178	182	108	108	164	188	152	152
61	Sudbury 2	98	102	96	96	0	0	182	182	165	171	131	131	178	178	116	116	164	164	140	144
62	Sudbury 2	94	94	96	96	173	173	164	168	169	171	133	135	170	174	116	132	164	164	140	140
63	Sudbury 2	98	98	96	98	171	173	164	164	159	167	129	131	174	174	116	124	164	188	140	140
64	Sudbury 2	94	98	96	98	171	171	158	164	165	177	139	139	174	174	108	108	184	184	128	140
65	Sudbury 2	94	98	96	98	171	171	164	176	163	167	133	135	174	182	132	132	164	184	128	128
66	Sudbury 2	96	98	98	98	171	173	164	164	167	169	133	135	182	186	124	124	164	176	128	204
67	Sudbury 2	98	100	96	98	171	171	158	164	175	181	133	133	174	178	108	124	180	180	152	208
68	Sudbury 2	96	98	98	98	173	173	158	158	167	169	133	135	166	174	116	120	164	164	128	148
69	Sudbury 2	94	98	96	98	171	171	164	164	165	175	131	135	174	174	116	120	176	176	140	212
70	Sudbury 2	94	98	98	102	171	171	158	158	171	187	131	135	174	178	116	116	228	228	128	140
71	Sudbury 2	94	98	96	98	171	173	158	170	159	163	133	133	174	178	108	116	168	168	128	128
72	Sudbury 2	94	98	94	98	171	173	164	174	159	169	129	133	182	182	116	116	164	164	140	140
73	Sudbury 2	94	94	98	98	171	173	158	164	159	171	131	131	178	178	116	116	164	180	140	148
74	Sudbury 2	94	94	98	98	171	171	158	164	165	173	133	133	174	178	108	116	176	176	140	140
75	Sudbury 2	102	102	106	106	171	171	158	170	159	167	131	133	170	170	120	120	164	180	128	200
76	Sudbury 2	94	98	98	98	171	171	156	164	161	163	129	139	174	174	116	116	176	176	128	144
77	Sudbury 2	98	98	96	98	171	171	164	174	167	173	133	135	174	174	104	108	164	164	152	152
78	Sudbury 2	94	98	98	98	171	171	158	174	163	167	131	131	174	178	116	116	164	164	140	140
79	Sudbury 2	94	94	98	98	165	173	158	164	165	167	133	135	170	170	108	116	168	184	128	176
80	Sudbury 2	94	98	96	98	173	173	174	182	159	171	131	131	178	182	116	116	176	188	164	172
81	Sudbury 2	94	94	98	98	171	171	164	164	159	167	133	133	186	186	116	116	164	164	128	128
82	Sudbury 2	94	98	92	96	171	171	164	178	167	167	133	133	174	174	104	116	164	164	192	208
83	Sudbury 2	96	98	98	102	171	173	158	164	167	171	131	133	186	190	104	116	180	184	140	208
84	Sudbury 2	94	94	96	98	171	171	178	178	165	167	131	133	174	174	116	116	164	164	128	152
85	Sudbury 2	94	98	94	98	171	171	164	178	169	173	133	133	174	174	108	108	164	164	152	152
86	Sudbury 2	94	98	92	98	171	171	168	178	159	167	133	133	174	182	104	108	184	184	140	140
87	Sudbury 2	94	98	98	98	171	171	164	164	167	169	131	133	174	174	116	120	172	180	128	128
88	Sudbury 2	94	98	98	98	171	171	158	164	165	175	133	133	174	178	116	116	164	176	140	172
89	Sudbury 2	94	94	98	98	173	173	164	166	169	171	133	135	170	174	116	132	164	164	140	140
90	Sudbury 2	94	94	96	98	169	171	164	190	161	169	135	135	178	178	116	116	168	168	140	140
91	Sudbury 2	94	94	98	98	171	173	158	164	163	165	133	133	182	182	116	116	164	164	148	176
92	Sudbury 2	94	94	98	102	171	171	164	164	167	169	133	133	170	178	108	116	176	184	140	140
93	Sudbury 2	94	98	96	98	171	171	164	164	173	181	133	135	166	178	116	116	164	164	140	140
94	Sudbury 2	94	98	98	98	171	173	164	170	165	167	133	135	166	182	116	116	164	164	140	140
95	Sudbury 2	94	98	98	98	171	171	164	184	159	183	133	133	174	174	124	124	164	164	140	140
96	Sudbury 2	104	104	102	104	171	171	164	186	159	165	133	135	174	174	108	116	164	164	140	196
97	Sudbury 2	94	98	98	98	171	171	158	166	163	171	131	135	174	182	108	116	188	188	128	128
98	Sudbury 2	98	98	98	98	175	175	158	164	159	159	133	135	174	174	116	116	168	168	128	168
99	Sudbury 2	94	98	98	98	173	173	158	164	167	167	133	133	178	186	116	124	164	168	140	172
100	Sudbury 2	98	98	98	98	171	173	158	164	165	171	131	133	174	174	120	124	164	164	192	192
102	Sudbury 2	98	98	98	98	171	171	158	188	159	167	133	135	170	194	108	116	164	180	160	196
103	Sudbury 2	94	94	98	98	173	173	164	164	171	171	133	133	182	182	108	116	164	164	128	140
104	Sudbury 2	98	98	98	98	173	173	164	164	167	171	131	135	174	178	108	108	184	184	128	128
105	Sudbury 2	94	98	96	98	171	171	164	174	165	167	133	133	174	174	124	123	184	184	140	140
106	Sudbury 2	98	98	98	98	173	173	158	164	171	171	133	133	170	174	116	116	164	164	148	148
107	Sudbury 2	94	100	98	98	171	171	164	178	159	163	135	141	170	174	116	116	168	168	128	128
108	Sudbury 2	94	100	100	102	171	171	160	166	167	171	135	137	162	174	108	108	164	164	216	220
M001	Pelorus SE	96	100	98	98	171	171	164	178	167	167	133	135	178	186	108	132	176	176	140	140
M002	Pelorus SE	96	100	98	98	173	173	164	164	161	167	133	133	178	182	108	116	164	176	128	128
M003	Pelorus SE	96	96	98	98	173	173	164	164	167	167	133	135	170	190	116	120	168	176	128	128
M004	Pelorus SE	100	100	96	98	173	173	156	158	165	179	135	135	170	186	108	116	180	232	140	140
M005	Pelorus SE	96	100	98	98	171	171	158	164	171	173	133	133	174	186	108	116	164	184	144	196
M006	Pelorus SE	100	100	98	98	171	171	164	170	161	169	133	135	178	178	116	116	164	180	140	140
M007	Pelorus SE	98	98	98	98	173	173	158	164	159	167	133	133	178	186	116	116	188	196	128	140
M008	Pelorus SE	94	98	98	98	171	171	158	164	167	167	133	133	170	182	116	116	164	168	140	140
M009	Pelorus SE	94	94	98	98	171	171	158	166	165	169	129	133	170	186	108	124	180	180	140	140
M010	Pelorus SE	94	98	98	98	169	173	164	164	167	175	133	133	170	182	104	116	164	184	128	128
M011	Pelorus SE	94	94	98	98	171	171	164	164	167	171	133	133	174	186	116	120	164	208	140	140
M012	Pelorus SE	94	98	98	98	173	173	158	164	167	169	133	133	170	174	120	124	164	164	140	140
M013	Pelorus SE	94	98	98	98	173	173	158	180	169	171	133	135	162	162	104	108	164	176	164	164
M014	Pelorus SE	94	98	96	98	173	173	164	184	167	175	131	131	186	190	116	124	164	164	140	140
M015	Pelorus SE	94	94	96	98	171	171	158	166	167	167	135	137	182	182	116	116	164	164	140	140
M016	Pelorus SE	94	98	96	96	171	171	164	164	167	177	131	133	178	178	116	116	180	184	140	140
M017	Pelorus SE	94	94	98	98	171	171	164	164	165	167	133	133	166	170	116	116	168	168	140	140
M018	Pelorus SE	94	98	98	98	171	171	158	164	159	169	133	135	178	178	108	120	176	184	128	128
M019	Pelorus SE	94	98	98	98	171	173	162	164	165	167	133	133	162	186	116	120	164	164	140	140
M020	Pelorus SE	94	100	96	96	171	171	164	176	159	171	131	133	186	186	116	132	168	168	164	164
M021	Pelorus SE	94	98	96	98	171	173	158	164	167	167	131	133	178	178	116	120	164	168	140	140
M022	Pelorus SE	94	100	96	98	171	171	166	174	167	171	133	133	166	166	116	120	164	164	140	140
M023	Pelorus SE	94	94	98	98	171	171	158	164	159	167	133	133	166	182	116	116	192	192	148	148
M024	Pelorus SE	94	94	98	98	171	171	164	178	159	165	135	135	182	182	116	116	180	188	128	140
M025	Pelorus SE	94	94	96	98	171	173	158	182	167	167	133	133	174	174	116	116	168	180	128	140
M026	Pelorus SE	94	100	98	98	171	171	158	164	165	167	133	135	182	182	116	116	164	180	140	140
M027	Pelorus SE	94	98	98	98	171	173	164	170	167	175	133	135	178	186	116	116	168	176	128	140
M028	Pelorus SE	94	98	96	98	171	171	164	164	159	171	133	133	178	182	116	120	168	168	128	128
M029	Pelorus SE	94	98	98	98	171	171	156	158	155	157	133	133	170	170	116	116	180	180	144	164
M030	Pelorus SE	98	98	96	98	175	175	158	160	167	167	131	133	174	182	108	120	164	164	148	148
M031	Pelorus SE	94	98	100	100	173	173	160	164	159	175	133	133	174	174	116	116	168	200	128	140
M032	Pelorus SE	94	98	96	98	173	173	158	164	165	173	133	133	182	190	108	116	164	164	128	128
M033	Pelorus SE	96	98	96	98	173	175	158	158	163	177	133	135	182	186	108	108	164	188	140	140
M034	Pelorus SE	98	98	96	98	171	173	154	168	167	169	133	135	186	186	116	116	164	204	144	144
M035	Pelorus SE	98	100	98	98	173	173	158	160	165	167	133	135	174	186	116	116	164	188	140	160
M036	Pelorus SE	92	94	98	98	171	171	158	160	163	175	133	133	162	190	116	124	176	176	140	140
M037	Pelorus SE	94	94	98	98	171	171	158	160	163	175	133	133	162	190	116	124	176	176	140	144
M038	Pelorus SE	98	100	98	98	173	173	164	164	165	169	133	135	178	178	120	124	164	164	208	208
M039	Pelorus SE	94	94	98	98	173	175	160	178	167	167	131	133	174	174	116	120	164	164	140	208
M040	Pelorus SE	98	98	96	96	173	175	162	164	165	167	129	133	174	182	120	120	164	184	152	184
M041	Pelorus SE	98	98	98	98	173	175	158	164	165	167	131	133	166	182	116	116	164	164	172	180
M042	Pelorus SE	94	94	98	98	173	175	156	164	159	169	131	133	170	182	116	116	188	188	152	156
M043	Pelorus SE	98	98	98	98	173	173	166	170	167	169	131	133	182	186	108	116	164	220	140	140
M044	Pelorus SE	96	98	94	94	173	175	156	180	171	175	133	133	178	190	116	116	164	216	140	148
M045	Pelorus SE	94	96	96	98	173	173	164	178	161	177	133	135	174	174	116	120	164	164	140	172
M046	Pelorus SE	94	100	96	98	171	171	158	164	173	175	133	135	174	174	108	124	164	164	140	140
M047	Pelorus SE	94	94	98	98	173	173	164	164	167	167	133	133	182	182	116	116	168	168	140	144
M048	Pelorus SE	94	98	98	98	173	173	164	164	169	177	133	135	174	178	108	116	164	164	140	140
M049	Pelorus SE	94	94	98	98	173	173	164	176	165	165	133	135	174	178	108	108	164	164	140	140
M050	Pelorus SE	94	98	98	98	171	171	158	164	159	169	131	133	182	182	108	108	164	172	200	200
M051	Orpheus NE	94	94	98	98	171	171	158	164	167	169	133	133	162	166	108	120	164	164	140	196
M052	Orpheus NE	94	98	96	98	173	173	164	172	169	179	131	133	182	182	116	120	164	180	140	156
M053	Orpheus NE	94	98	96	98	173	173	160	166	163	169	131	133	178	182	108	116	164	164	168	168
M054	Orpheus NE	94	94	98	98	175	175	158	182	165	179	133	135	174	182	108	116	164	180	140	152
M055	Orpheus NE	98	100	98	98	173	173	158	164	167	173	133	135	174	178	116	120	164	164	140	180
M056	Orpheus NE	94	94	98	98	171	173	164	176	171	177	133	133	166	170	116	132	164	164	140	160
M057	Orpheus NE	94	98	98	98	173	173	158	164	159	169	133	133	174	182	120	124	180	180	140	140
M058	Orpheus NE	94	98	98	98	173	173	164	166	167	173	133	135	174	174	108	124	164	164	140	140
M059	Orpheus NE	94	98	96	98	171	173	158	176	163	167	133	133	174	186	104	120	164	164	128	144
M060	Orpheus NE	98	98	92	96	173	173	164	164	159	165	133	133	166	178	104	104	168	168	148	212
M061	Orpheus NE	94	98	98	98	173	173	164	164	159	167	129	133	170	170	116	116	164	164	144	144
M062	Orpheus NE	94	94	96	98	171	171	158	158	159	173	133	135	186	186	108	108	168	180	140	172
M063	Orpheus NE	94	96	96	98	171	171	164	166	171	175	129	133	182	182	116	116	176	180	144	196
M064	Orpheus NE	98	98	98	98	175	175	158	180	165	175	133	133	170	186	108	116	180	180	156	216
M065	Orpheus NE	94	94	98	98	173	173	164	174	167	173	133	133	182	182	108	116	152	152	144	192
M066	Orpheus NE	94	94	98	98	175	175	154	164	161	167	131	133	166	202	128	128	184	184	140	144
M067	Orpheus NE	94	98	98	98	173	175	158	164	165	171	133	135	174	174	104	120	176	180	168	168
M068	Orpheus NE	94	94	98	98	173	173	158	158	167	169	133	133	178	178	108	108	164	168	140	140
M069	Orpheus NE	98	98	96	98	173	175	164	164	159	161	133	133	166	182	108	116	164	184	140	140
M070	Orpheus NE	94	98	98	98	173	173	164	164	163	163	133	133	174	186	116	132	172	180	140	140
M071	Orpheus NE	94	94	96	96	173	173	164	164	167	173	131	133	186	186	112	124	168	176	196	212
M072	Orpheus NE	94	98	98	98	173	175	158	164	163	179	133	133	170	186	108	116	176	180	200	200
M073	Orpheus NE	94	94	98	98	173	173	160	170	167	171	133	133	170	170	104	108	164	192	140	196
M074	Orpheus NE	94	96	98	98	173	175	158	180	167	171	133	139	154	174	108	116	168	168	140	140
M075	Orpheus NE	94	98	98	98	173	173	164	166	167	167	131	133	154	154	96	116	164	164	144	176
M076	Orpheus NE	94	98	98	98	173	175	166	174	159	171	133	133	170	174	104	108	188	188	140	140
M077	Orpheus NE	98	100	98	98	171	175	164	164	165	167	133	133	186	186	108	120	184	184	140	140
M078	Orpheus NE	80	98	98	98	175	175	160	182	163	171	131	133	174	186	120	120	164	180	148	172
M079	Orpheus NE	94	94	98	98	173	173	164	174	167	167	133	133	178	178	108	120	164	164	128	184
M080	Orpheus NE	94	98	98	98	173	175	164	176	159	167	133	133	162	194	104	108	164	164	140	188
M081	Orpheus NE	98	98	98	98	175	175	164	164	167	167	131	135	174	174	108	120	164	216	156	172
M082	Orpheus NE	94	98	98	98	173	173	164	166	165	167	133	133	174	182	120	124	164	164	144	184
M083	Orpheus NE	94	98	98	98	173	173	158	158	159	167	129	135	170	178	104	116	164	184	144	176
M084	Orpheus NE	98	98	98	98	171	173	164	174	159	161	133	133	186	186	128	136	168	180	144	160
M085	Orpheus NE	94	94	98	98	171	171	158	170	159	161	133	133	170	178	108	120	212	212	140	140
M086	Orpheus NE	94	94	96	98	173	173	158	162	165	165	133	139	186	186	108	116	168	192	176	228
M087	Orpheus NE	98	98	98	98	173	175	170	182	167	167	133	135	170	170	104	116	164	184	140	140
M088	Orpheus NE	94	98	98	98	173	173	158	174	167	169	133	133	182	186	116	116	180	192	140	140
M089	Orpheus NE	94	94	98	98	175	175	158	164	167	167	133	133	174	174	116	116	164	164	128	192
M090	Orpheus NE	94	98	98	98	173	173	158	164	167	167	133	133	186	186	108	116	184	184	128	140
M091	Orpheus NE	94	98	98	98	173	173	158	158	159	173	133	133	178	182	108	124	164	168	140	148
M092	Orpheus NE	94	98	96	96	171	171	158	164	157	175	133	133	186	186	116	116	164	180	140	140
M093	Orpheus NE	94	98	98	98	169	175	164	172	163	167	133	133	178	178	116	120	164	164	148	168
M094	Orpheus NE	94	94	96	96	173	173	164	168	157	175	133	133	162	170	108	116	180	180	140	140
M095	Orpheus NE	98	98	98	98	173	173	158	164	163	173	133	133	182	182	116	116	184	184	128	140
M096	Orpheus NE	94	98	98	98	175	175	174	174	159	169	131	133	166	186	116	116	172	220	140	164
M097	Orpheus NE	94	98	96	98	173	175	158	164	167	167	131	133	174	186	104	116	164	164	204	204
M098	Orpheus NE	98	98	96	96	175	175	168	168	165	171	131	133	170	178	104	108	164	188	152	152
M099	Orpheus NE	98	98	96	96	175	175	158	174	159	163	133	133	174	174	116	116	184	184	140	168
M100	Orpheus NE	98	98	92	96	175	175	164	174	163	171	133	139	174	182	108	108	164	164	148	152
M101	N Fantome	94	98	98	98	175	175	158	158	159	167	133	133	174	178	116	116	164	184	128	160
M102	N Fantome	98	98	98	98	171	171	158	166	167	167	133	133	178	182	108	120	164	180	128	140
M103	N Fantome	94	98	96	96	173	173	164	170	159	169	133	133	166	186	108	116	168	176	128	172
M104	N Fantome	94	94	98	98	171	171	164	174	169	177	129	139	174	182	116	116	168	168	140	168
M105	N Fantome	94	98	96	96	173	173	158	176	167	171	133	135	174	174	116	120	168	180	140	156
M106	N Fantome	94	94	96	98	173	173	164	176	165	167	133	133	174	178	116	116	176	176	148	148
M107	N Fantome	98	98	98	98	175	175	158	164	167	167	133	135	174	190	104	116	164	176	140	152
M108	N Fantome	94	98	98	98	173	173	164	178	171	181	131	133	182	186	108	108	188	192	140	140
M109	N Fantome	94	94	98	98	175	175	156	164	167	175	133	133	174	186	108	108	188	192	140	144
M110	N Fantome	98	98	98	98	165	173	164	170	161	169	133	133	174	174	108	120	208	208	140	140
M111	N Fantome	94	94	98	98	173	173	158	174	167	167	133	133	170	170	116	120	164	188	148	148
M112	N Fantome	94	94	98	98	173	173	158	158	165	167	133	133	182	182	108	120	164	164	140	140
M113	N Fantome	94	94	98	98	173	175	158	164	159	175	133	135	166	186	116	116	180	180	140	140
M114	N Fantome	98	98	96	98	173	173	164	170	171	171	135	139	182	182	116	116	164	164	128	128
M115	N Fantome	98	98	100	102	169	173	178	182	171	175	133	133	174	174	116	116	168	184	140	192
M116	N Fantome	94	98	98	98	173	173	158	164	167	181	133	133	182	182	108	116	184	188	208	208
M117	N Fantome	94	98	92	96	175	175	154	164	167	175	129	133	174	182	108	120	164	216	140	156
M118	N Fantome	98	98	96	98	173	173	158	158	167	167	129	131	178	198	116	124	180	244	140	144
M119	N Fantome	94	94	98	98	175	175	158	170	167	167	133	135	182	182	108	108	224	224	164	188
M120	N Fantome	94	94	98	98	173	173	164	174	161	171	133	133	174	186	112	116	164	164	148	156
M121	N Fantome	94	94	98	98	173	173	164	180	165	167	131	133	170	178	108	108	180	188	128	140
M122	N Fantome	94	98	98	98	171	173	164	164	159	175	131	133	178	186	108	108	164	184	140	140
M123	N Fantome	94	98	98	98	173	173	158	170	169	173	133	135	190	194	116	116	164	164	144	172
M124	N Fantome	94	96	98	98	171	171	158	164	159	165	133	133	154	166	108	116	220	220	140	180
M125	N Fantome	94	94	98	98	171	171	174	178	167	167	133	135	186	186	116	116	164	184	140	200
M126	N Fantome	94	94	98	98	171	173	158	176	165	167	133	133	170	186	116	116	180	184	148	180
M127	N Fantome	94	98	98	98	171	171	164	170	167	177	133	135	170	170	120	124	164	172	204	204
M128	N Fantome	94	98	98	98	171	171	164	176	161	171	133	133	166	174	108	116	168	168	140	188
M129	N Fantome	94	94	98	98	171	171	164	164	167	169	133	133	182	186	108	116	0	0	140	200
M130	N Fantome	94	94	96	98	171	171	164	164	167	171	133	135	170	186	108	116	180	180	140	176
M131	N Fantome	98	98	96	98	171	171	158	166	169	173	133	133	162	186	108	120	164	168	140	148
M132	N Fantome	94	94	98	98	171	171	158	164	167	167	131	135	174	186	116	120	164	172	140	164
M133	N Fantome	94	94	98	98	171	171	158	158	159	161	133	133	174	174	116	116	164	176	140	192
M134	N Fantome	94	98	98	98	171	171	164	164	163	167	133	133	162	174	104	116	132	164	140	144
M135	N Fantome	96	98	98	98	173	173	164	174	165	175	133	133	174	174	108	124	164	168	200	200
M136	N Fantome	96	98	98	98	171	171	158	184	169	169	133	135	166	182	116	120	168	168	140	140
M137	N Fantome	94	98	98	98	171	171	158	164	167	171	135	135	162	162	104	116	168	168	140	172
M138	N Fantome	96	98	98	98	171	171	158	172	169	169	133	135	166	182	116	120	168	168	140	140
M139	N Fantome	94	94	98	98	171	173	164	174	165	171	133	135	182	182	116	116	0	0	128	140
M140	N Fantome	94	98	96	98	171	171	164	178	163	167	131	133	170	170	116	120	164	164	140	140
M141	N Fantome	98	100	98	98	171	171	164	164	159	159	131	133	186	190	116	116	164	188	140	216
M142	N Fantome	98	98	98	98	171	173	158	176	159	175	133	133	186	190	108	116	172	172	140	140
M143	N Fantome	94	98	98	98	171	173	156	164	163	169	131	135	182	182	108	132	164	192	148	216
M144	N Fantome	94	98	96	98	173	173	166	176	159	175	129	133	174	174	116	116	164	164	140	168
M145	N Fantome	98	98	98	98	171	171	174	182	159	167	133	133	142	162	116	116	164	164	140	140
M146	N Fantome	94	98	96	98	171	173	158	174	159	171	131	133	174	174	108	116	164	164	128	144
M147	N Fantome	94	94	98	98	171	173	164	164	167	167	101	133	174	174	108	116	164	164	140	156
M148	N Fantome	94	94	98	98	171	173	158	164	159	175	133	133	162	166	104	108	164	168	140	140
M149	N Fantome	94	94	98	98	171	171	164	170	163	179	133	135	174	174	108	120	132	184	244	244
M150	N Fantome	94	98	0	0	173	173	158	164	163	171	133	135	166	182	116	120	164	164	140	144
E001	Magnetic Is	94	94	98	98	173	173	158	180	169	171	131	135	174	178	116	116	164	180	140	140
E002	Magnetic Is	94	98	98	98	171	173	158	172	169	169	129	131	174	182	108	108	180	212	156	156
E003	Magnetic Is	94	98	98	98	171	171	158	164	167	167	135	135	186	186	116	116	168	168	140	140
E004	Magnetic Is	94	98	98	102	171	171	158	164	167	167	131	135	182	182	104	120	164	180	148	168
E005	Magnetic Is	98	98	98	98	173	173	164	174	165	175	133	139	182	182	116	120	164	228	140	140
E006	Magnetic Is	98	98	96	96	171	171	162	164	165	167	129	133	170	174	108	132	180	204	128	128
E007	Magnetic Is	94	94	98	98	171	171	164	186	167	169	133	135	166	166	116	116	168	180	140	140
E008	Magnetic Is	98	98	98	98	171	171	158	174	171	181	133	133	166	166	108	120	164	180	156	156
E010	Magnetic Is	94	94	98	98	171	171	164	166	165	171	133	133	178	178	104	116	168	180	140	140
E011	Magnetic Is	94	100	98	98	181	181	164	174	165	167	131	133	178	178	108	108	164	164	140	140
E012	Magnetic Is	94	98	98	98	171	171	162	174	169	171	131	133	170	174	108	124	168	184	140	140
E013	Magnetic Is	94	100	100	100	173	173	158	158	169	169	135	135	174	178	108	116	168	168	152	172
E014	Magnetic Is	94	98	98	98	171	171	164	168	167	183	131	133	170	174	116	116	168	168	140	140
E015	Magnetic Is	98	102	96	96	171	171	180	180	165	169	131	131	174	178	108	116	164	164	140	140
E016	Magnetic Is	94	94	98	98	173	173	164	164	165	167	133	133	174	186	108	116	180	220	140	140
E017	Magnetic Is	94	94	98	98	173	173	164	164	165	167	133	133	174	186	108	116	180	220	140	140
E018	Magnetic Is	94	98	98	98	173	173	164	170	167	173	133	135	162	174	116	116	164	164	128	140
E019	Magnetic Is	92	98	96	98	173	173	158	164	167	167	133	133	170	170	108	116	164	164	140	140
E020	Magnetic Is	94	98	98	98	171	173	164	164	159	167	131	133	174	178	120	132	164	164	140	140
E021	Magnetic Is	94	94	98	98	173	173	174	174	163	167	133	133	166	178	116	116	164	180	144	144
E022	Magnetic Is	94	94	98	98	173	173	162	176	163	169	131	133	162	186	116	116	164	216	128	128
E023	Magnetic Is	94	100	98	98	171	173	164	164	167	167	131	135	162	186	116	116	164	168	144	148
E024	Magnetic Is	94	98	96	98	171	171	158	176	169	169	131	133	178	178	108	116	164	164	140	140
E025	Magnetic Is	94	98	96	96	171	173	158	164	159	165	133	135	174	186	120	120	164	184	140	140
E027	Magnetic Is	94	94	98	98	171	171	164	166	167	173	133	133	170	174	116	116	164	164	140	140
E028	Magnetic Is	98	98	98	98	171	173	164	172	165	169	131	135	178	186	104	116	200	200	140	140
E029	Magnetic Is	94	98	96	96	171	171	164	164	167	177	133	133	186	186	108	116	180	184	140	140
E030	Magnetic Is	94	98	98	98	171	173	156	164	165	175	133	133	174	182	116	116	168	232	140	140
E031	Magnetic Is	98	98	98	98	171	171	172	178	167	181	133	141	170	182	116	124	180	208	140	140
E032	Magnetic Is	94	94	98	98	171	173	156	158	163	167	133	141	174	186	116	116	164	164	140	140
E035	Magnetic Is	94	94	100	102	171	171	164	166	167	167	133	133	174	182	104	116	164	188	140	140
E036	Magnetic Is	94	100	98	98	173	173	158	174	165	167	133	133	178	186	108	116	164	184	140	140
E037	Magnetic Is	94	98	98	98	173	173	156	168	159	167	133	133	170	182	116	116	164	172	152	184
E038	Magnetic Is	94	94	98	98	0	0	164	184	167	175	131	133	166	178	108	124	164	164	140	140
E039	Magnetic Is	94	98	98	98	171	173	174	176	167	167	131	133	170	182	116	116	168	172	140	140
E042	Magnetic Is	94	98	96	96	171	171	158	162	159	169	133	133	162	162	108	116	168	180	140	140
E044	Magnetic Is	94	94	98	98	171	171	158	164	167	183	131	133	170	186	108	116	164	168	148	148
E045	Magnetic Is	94	94	96	96	171	171	158	164	171	175	133	135	170	174	116	120	164	164	148	184
E046	Magnetic Is	94	98	98	98	171	171	164	164	171	181	133	133	174	174	116	120	164	184	140	140
E047	Magnetic Is	94	94	100	100	171	173	164	164	171	171	139	139	166	178	104	116	184	184	144	148
E048	Magnetic Is	94	94	98	102	171	171	164	164	167	167	131	133	174	178	104	116	176	176	148	148
E049	Magnetic Is	98	98	96	98	173	173	166	166	159	165	133	135	174	174	108	120	180	180	172	232
E050	Magnetic Is	94	98	98	98	171	171	158	164	165	169	133	133	162	174	116	120	192	192	140	140
E051	Magnetic Is	94	94	96	98	173	173	162	176	159	175	135	135	182	190	116	116	164	164	140	140
E052	Magnetic Is	94	98	98	98	171	171	164	164	159	171	133	133	170	186	124	124	164	164	140	140
E053	Magnetic Is	94	94	98	98	171	173	158	164	165	167	131	139	182	186	108	120	176	180	140	140
E054	Magnetic Is	94	98	98	102	171	173	158	164	167	167	133	133	154	170	104	116	168	176	128	128
E055	Magnetic Is	94	94	98	98	0	0	170	186	165	167	131	133	166	170	108	116	180	220	140	140
E058	Magnetic Is	100	100	96	96	171	173	158	166	165	183	131	133	178	178	108	120	192	192	140	140
Myr01	Myrmidon	94	94	96	96	171	171	158	164	167	167	133	133	166	170	120	120	164	180	128	128
Myr02	Myrmidon	94	94	98	102	171	171	170	180	159	167	131	133	162	190	120	120	164	168	144	216
Myr03	Myrmidon	94	98	98	98	171	171	158	164	169	173	133	133	162	178	104	116	180	180	128	140
Myr04	Myrmidon	94	94	0	0	171	171	164	164	165	167	131	133	186	186	116	116	176	218	148	204
Myr05	Myrmidon	98	98	98	98	171	175	158	160	167	167	131	133	170	174	104	116	164	164	140	140
Myr06	Myrmidon	94	94	98	98	171	173	164	168	165	171	133	133	174	174	120	120	180	180	140	140
Myr07	Myrmidon	94	94	96	98	0	0	160	186	163	165	133	133	174	178	104	116	168	172	140	148
Myr08	Myrmidon	94	98	98	98	171	173	170	176	167	167	131	133	174	178	116	120	164	164	140	140
Myr09	Myrmidon	98	98	98	98	171	173	164	164	167	169	131	133	166	178	116	124	164	164	144	144
Myr10	Myrmidon	94	94	98	98	173	173	164	164	167	169	133	133	162	182	108	116	164	164	148	172
Myr11	Myrmidon	94	100	96	96	171	173	158	164	167	171	133	139	170	178	116	116	164	164	144	180
Myr12	Myrmidon	94	94	98	98	171	171	158	164	171	175	135	135	174	182	108	116	164	180	180	180
Myr13	Myrmidon	98	98	98	98	171	173	156	160	167	167	133	135	170	178	116	124	164	200	140	156
Myr14	Myrmidon	94	98	94	98	173	173	156	164	159	159	133	133	170	182	108	116	164	200	140	140
Myr15	Myrmidon	98	98	98	98	173	173	176	182	167	167	133	133	174	174	116	124	164	164	128	128
Myr16	Myrmidon	94	98	96	96	0	0	164	186	167	171	133	133	174	174	104	116	164	164	180	204
Myr17	Myrmidon	98	98	98	98	171	171	154	164	167	167	131	133	178	182	108	116	164	164	144	196
Myr18	Myrmidon	96	100	98	98	173	173	160	160	169	171	133	133	174	174	108	116	168	180	140	140
Myr19	Myrmidon	96	100	98	98	173	175	160	168	167	173	133	133	162	186	108	116	208	208	144	148
My20	Myrmidon	96	96	98	98	173	175	168	182	165	169	131	133	174	174	108	116	180	188	140	184
Myr21	Myrmidon	96	100	98	98	173	175	168	172	167	171	133	135	194	194	116	116	164	166	140	140
Myr22	Myrmidon	100	100	98	98	173	175	166	174	171	177	129	131	170	170	116	116	168	188	140	176
Myr23	Myrmidon	96	102	98	98	175	175	168	168	169	177	131	133	170	174	116	120	164	164	156	156
Myr24	Myrmidon	94	98	96	98	175	175	162	168	167	167	131	135	174	174	120	124	164	164	140	172
Myr25	Myrmidon	98	98	98	98	171	171	164	164	167	167	133	133	174	182	108	116	164	184	140	144
Myr26	Myrmidon	94	98	96	98	171	171	158	164	163	167	133	135	174	178	104	116	166	170	144	172
Myr27	Myrmidon	98	98	98	98	171	173	158	164	163	165	133	135	166	166	116	116	148	148	168	188
Myr28	Myrmidon	94	98	98	98	171	173	158	164	165	167	133	135	166	174	120	120	188	188	148	168
Myr29	Myrmidon	94	98	98	98	171	173	156	158	163	183	133	133	170	170	116	116	172	180	140	144
Myr30	Myrmidon	94	98	94	98	171	171	158	164	161	167	133	135	170	190	104	132	164	180	140	140
Myr31	Myrmidon	96	98	96	98	171	173	164	164	167	173	133	133	178	178	104	124	164	180	140	144
Myr32	Myrmidon	94	98	96	98	171	171	158	160	159	171	133	135	186	186	104	120	132	164	148	148
Myr33	Myrmidon	94	98	96	96	0	0	158	186	159	167	133	139	162	162	116	116	164	164	160	172
Myr34	Myrmidon	98	100	98	98	171	171	164	176	171	171	131	133	178	182	120	120	180	180	128	140
Myr35	Myrmidon	94	96	96	98	171	173	158	158	159	159	131	133	174	182	116	120	164	172	128	144
Myr36	Myrmidon	98	98	96	98	173	173	162	164	171	175	133	139	170	178	108	116	188	234	140	144
Myr37	Myrmidon	94	94	98	98	171	171	158	182	171	171	133	133	174	182	104	116	168	188	128	148
Myr38	Myrmidon	94	98	96	98	171	171	154	164	167	169	131	135	170	174	116	124	174	226	144	168
Myr39	Myrmidon	94	94	96	96	171	171	158	164	169	171	131	139	182	186	108	116	164	184	168	168
Myr40	Myrmidon	94	94	98	98	171	171	160	164	175	175	135	139	174	174	116	116	168	168	140	140
Myr41	Myrmidon	98	98	98	98	0	0	178	180	175	181	131	133	174	174	116	116	168	184	140	148
Myr42	Myrmidon	94	94	98	98	171	171	158	164	167	171	131	133	182	182	116	120	180	184	148	156
Myr43	Myrmidon	94	98	98	98	173	173	170	186	169	171	133	135	162	178	116	120	164	164	148	172
Myr44	Myrmidon	94	98	96	96	173	173	160	164	165	167	133	135	162	190	116	116	164	164	140	204
158	Holbourne Is	86	86	98	98	171	171	158	174	167	169	131	133	186	186	100	112	164	164	140	140
159	Holbourne Is	94	94	98	98	171	171	158	174	167	169	131	133	186	186	104	116	164	164	140	140
160	Holbourne Is	98	98	98	98	173	173	164	164	159	167	133	133	162	162	108	116	164	164	140	144
161	Holbourne Is	94	98	98	98	171	171	164	164	161	165	133	133	174	186	116	116	168	180	140	140
162	Holbourne Is	94	98	96	98	171	171	160	168	167	167	133	133	170	186	116	116	164	208	140	140
163	Holbourne Is	94	98	94	98	171	171	180	182	163	163	133	133	170	170	116	116	164	208	128	128
164	Holbourne Is	98	98	98	98	173	173	158	180	163	167	133	133	174	186	108	108	160	160	140	140
165	Holbourne Is	94	98	94	98	171	173	158	164	159	169	133	133	174	182	120	120	164	164	140	140
166	Holbourne Is	94	98	96	98	171	171	164	174	159	169	133	135	178	178	116	116	164	164	128	128
167	Holbourne Is	94	98	98	98	171	171	164	172	167	183	133	133	170	170	116	120	164	164	232	236
168	Holbourne Is	94	94	112	112	171	173	164	168	167	169	139	141	186	186	116	116	168	176	148	148
169	Holbourne Is	94	98	98	102	171	171	164	164	167	175	133	135	150	150	108	108	164	176	140	140
170	Holbourne Is	94	94	98	98	171	171	158	158	167	171	131	133	162	174	116	120	164	164	128	128
171	Holbourne Is	94	98	98	98	171	171	164	164	167	167	133	135	166	166	116	120	176	184	140	140
172	Holbourne Is	94	98	96	96	171	171	164	164	167	175	133	133	162	174	104	116	184	184	140	140
173	Holbourne Is	94	98	98	98	171	171	154	154	161	175	131	131	178	182	116	120	164	184	144	164
174	Holbourne Is	94	100	96	96	171	171	164	166	159	171	129	133	166	170	108	108	168	184	144	176
175	Holbourne Is	98	100	98	98	171	173	170	170	167	183	133	133	178	178	116	120	176	192	128	140
176	Holbourne Is	98	100	96	98	173	173	158	164	165	189	131	133	182	182	108	108	164	192	144	148
177	Holbourne Is	94	98	96	98	171	171	164	166	167	171	133	133	174	194	108	116	164	192	140	140
178	Holbourne Is	88	94	98	98	173	173	160	174	159	165	133	133	182	182	112	120	168	184	180	200
179	Holbourne Is	98	100	96	98	173	173	164	166	159	171	133	133	174	182	116	116	164	168	148	184
180	Holbourne Is	94	94	98	98	171	173	164	164	167	171	131	133	178	182	116	116	164	164	128	128
181	Holbourne Is	92	92	98	98	171	173	158	160	167	171	131	131	170	178	100	100	164	184	140	140
182	Holbourne Is	94	94	98	98	171	171	164	166	159	167	133	135	178	182	116	120	112	112	136	136
183	Holbourne Is	88	92	98	98	171	171	158	164	171	171	131	131	174	178	100	112	164	164	180	216
184	Holbourne Is	94	98	98	98	171	171	164	174	165	169	135	135	178	178	116	120	164	164	140	140
185	Holbourne Is	94	98	98	98	171	171	156	158	175	175	133	133	162	162	108	108	164	164	140	140
186	Holbourne Is	94	94	94	96	173	173	164	168	171	177	133	133	190	190	116	116	180	180	128	128
187	Holbourne Is	98	98	98	98	171	171	166	184	165	167	133	135	178	190	108	116	180	180	168	196
188	Holbourne Is	94	94	94	98	173	173	164	168	171	177	133	133	190	190	116	116	180	180	128	128
189	Holbourne Is	94	94	98	98	171	173	164	164	165	165	131	133	166	170	112	120	188	188	140	140
190	Holbourne Is	94	98	98	98	171	171	154	156	159	171	133	133	174	174	116	116	164	208	128	140
191	Holbourne Is	94	98	96	96	173	173	164	164	159	167	133	135	178	182	108	116	164	164	144	144
192	Holbourne Is	98	98	96	96	171	171	158	164	167	175	133	133	178	178	116	120	164	184	144	144
194	Holbourne Is	94	100	96	96	171	171	160	164	163	167	131	133	174	174	116	124	164	176	140	140
195	Holbourne Is	94	98	98	98	171	171	158	174	167	173	133	133	170	182	108	128	164	164	152	152
196	Holbourne Is	94	100	194	198	173	173	164	172	159	175	131	133	190	198	116	116	168	168	140	152
197	Holbourne Is	94	98	96	98	171	171	164	166	167	171	133	133	174	182	104	108	164	180	148	148
198	Holbourne Is	94	94	98	98	171	171	158	164	165	177	133	133	178	186	108	116	164	164	140	152
199	Holbourne Is	94	100	98	98	171	171	164	166	167	169	133	135	182	182	116	116	164	164	184	184
200	Holbourne Is	94	98	98	98	171	171	158	164	167	167	133	135	174	178	108	116	164	208	140	140
201	Holbourne Is	98	100	96	98	171	173	176	180	159	171	133	133	170	170	108	116	132	164	140	228
202	Holbourne Is	94	94	96	98	173	173	158	164	157	159	131	135	178	186	108	120	164	216	140	184
203	Holbourne Is	94	98	98	98	171	173	154	164	165	169	133	133	170	186	132	132	180	188	128	128
204	Holbourne Is	94	94	98	98	173	173	164	168	165	173	133	135	178	178	116	120	164	168	148	148
205	Holbourne Is	94	98	98	98	173	173	164	164	169	173	131	135	178	186	108	120	164	180	208	220
206	Holbourne Is	98	98	98	98	173	173	158	158	159	171	131	135	178	182	108	116	164	176	144	144
207	Holbourne Is	94	98	98	98	171	171	164	168	167	171	133	135	174	182	116	116	164	204	148	148
601	Darley	94	94	98	98	171	171	154	154	161	167	135	135	166	186	108	116	176	184	128	140
602	Darley	94	98	94	98	171	171	164	164	163	169	131	133	186	190	116	120	164	188	128	140
603	Darley	98	98	98	98	171	171	158	180	169	171	131	133	174	186	116	116	176	224	140	172
604	Darley	94	98	94	98	171	171	168	168	167	169	133	133	170	178	116	116	176	184	140	144
605	Darley	94	100	98	98	171	171	158	180	175	179	133	135	170	170	116	124	168	168	160	180
606	Darley	94	94	94	94	0	0	166	184	165	167	133	133	170	178	116	120	180	200	180	180
607	Darley	94	94	98	98	173	175	160	172	167	167	131	131	170	178	120	132	176	184	172	172
608	Darley	94	98	100	100	173	173	156	164	161	173	131	131	162	186	108	116	188	188	0	0
609	Darley	94	94	0	0	175	175	160	166	169	171	133	133	186	190	116	128	176	192	140	140
610	Darley	94	98	100	100	173	173	166	166	163	167	133	133	174	174	116	120	164	184	128	128
611	Darley	94	94	98	98	175	175	162	174	167	171	133	133	150	150	116	120	144	160	140	140
612	Darley	94	98	100	100	175	175	160	168	161	167	133	133	170	186	108	108	164	168	140	140
613	Darley	94	98	100	102	171	171	166	166	161	181	133	139	166	186	120	120	164	164	144	144
615	Darley	94	94	100	100	171	173	156	156	161	161	131	131	178	178	120	128	172	184	132	144
616	Darley	94	94	100	100	173	173	160	166	159	167	133	133	174	174	104	116	164	164	128	140
617	Darley	94	94	98	98	171	173	164	180	167	167	133	139	166	178	120	120	164	172	200	204
618	Darley	98	98	100	100	171	171	160	174	159	167	131	133	170	186	116	120	164	188	192	216
619	Darley	94	94	98	98	171	171	160	164	167	175	133	133	162	194	116	116	180	180	128	140
620	Darley	98	98	98	98	171	171	166	186	167	171	133	135	174	174	116	116	188	188	140	140
621	Darley	94	96	98	98	175	175	154	154	161	161	131	137	170	182	116	120	164	176	140	144
622	Darley	94	94	92	98	173	175	154	172	169	169	135	137	178	178	128	132	176	176	136	144
623	Darley	94	94	98	98	171	171	154	154	161	161	135	135	170	178	108	116	180	224	128	140
624	Darley	94	94	98	98	171	171	154	176	161	161	133	133	178	190	120	120	164	184	132	132
625	Darley	94	94	98	98	171	175	154	166	161	161	131	133	166	178	108	124	164	180	128	140
626	Darley	94	94	98	98	173	173	154	160	161	179	131	137	178	178	120	120	172	180	140	140
627	Darley	98	100	98	98	171	171	154	164	159	171	133	133	186	186	104	116	164	172	132	140
628	Darley	94	100	98	98	171	171	164	166	167	171	133	133	150	150	108	116	160	164	152	152
629	Darley	94	98	98	98	175	175	158	162	165	171	131	133	162	170	116	116	176	188	152	204
630	Darley	94	94	98	98	171	173	154	154	167	167	131	133	186	186	116	120	164	184	140	140
631	Darley	98	98	98	98	171	171	164	164	165	171	133	133	174	174	116	120	164	180	140	140
632	Darley	94	94	96	98	173	173	158	164	159	167	133	133	170	186	116	116	176	216	128	128
633	Darley	94	94	98	98	171	171	154	154	161	167	135	135	186	206	108	116	176	184	140	144
634	Darley	96	96	98	98	171	173	164	166	159	167	133	135	174	174	116	132	192	216	144	144
635	Darley	94	94	98	98	171	175	146	154	175	175	133	133	170	178	116	116	164	164	132	132
636	Darley	94	94	98	98	171	173	154	160	161	167	133	133	170	178	116	116	180	188	144	144
637	Darley	94	94	98	98	171	173	154	154	161	167	131	135	178	178	116	116	176	176	140	140
638	Darley	94	98	96	96	171	171	158	160	161	161	135	135	178	178	108	116	164	164	140	144
639	Darley	94	94	98	98	171	173	154	164	163	167	133	133	182	186	116	116	164	164	132	132
640	Darley	94	98	98	98	173	173	176	178	167	177	133	133	182	186	104	116	164	180	140	144
641	Darley	94	98	98	98	173	173	176	178	167	177	133	133	166	178	104	116	164	180	140	144
642	Darley	94	98	98	98	173	173	156	164	163	169	133	133	162	178	108	116	164	180	140	140
643	Darley	94	98	96	98	0	0	158	160	167	167	133	133	162	178	116	116	164	164	140	140
645	Darley	94	100	98	98	169	173	164	164	167	183	131	133	170	174	116	120	164	180	140	140
646	Darley	94	96	98	98	171	171	154	154	161	161	133	133	178	182	112	128	180	180	152	152
647	Darley	94	98	98	98	171	171	156	170	167	175	133	133	174	174	116	132	164	168	140	140
648	Darley	94	98	98	98	171	171	158	164	161	167	131	133	178	182	116	124	164	180	128	128
649	Darley	94	98	98	98	171	171	160	164	161	167	131	133	178	182	116	124	164	180	128	128
650	Darley	94	98	98	98	175	175	158	162	165	171	131	133	162	174	116	116	176	188	152	204
559	Ross	94	98	98	98	173	173	158	168	167	169	133	133	186	186	108	132	164	176	140	140
560	Ross	94	98	96	98	171	171	164	164	159	165	133	133	166	182	116	116	164	164	140	140
561	Ross	94	98	98	98	171	173	154	164	171	175	133	135	178	186	108	108	164	172	128	140
563	Ross	94	98	96	100	171	173	164	164	165	167	131	135	174	186	108	116	168	196	128	128
564	Ross	98	98	96	102	171	171	154	164	163	171	133	133	170	170	116	120	164	164	128	140
566	Ross	94	98	98	98	171	173	164	170	167	171	131	135	170	182	116	120	176	176	140	140
568	Ross	94	94	98	98	171	173	154	162	177	177	131	131	166	178	116	116	172	180	132	132
569	Ross	94	98	96	98	171	173	162	174	163	167	133	133	166	174	120	120	180	180	140	140
570	Ross	94	94	98	98	169	171	158	182	161	161	131	133	166	174	108	116	164	164	140	140
571	Ross	94	94	98	102	171	171	164	164	167	177	131	133	162	174	116	120	164	192	140	140
572	Ross	94	94	98	98	0	0	158	164	167	175	133	135	174	178	116	116	164	212	128	140
573	Ross	94	94	98	98	171	173	158	164	167	175	133	135	174	178	116	116	164	212	128	140
574	Ross	94	98	98	98	171	171	158	164	165	169	129	133	166	166	104	116	188	188	148	148
575	Ross	94	94	98	98	171	171	154	164	161	161	135	135	170	178	116	116	164	176	152	156
576	Ross	94	94	96	98	173	173	158	164	165	169	133	133	166	182	104	120	192	192	140	144
577	Ross	102	104	98	98	171	173	164	164	169	169	131	131	178	182	112	124	164	184	172	172
578	Ross	94	94	98	98	171	173	154	158	161	161	131	133	178	194	116	116	164	180	132	132
579	Ross	94	94	98	102	171	173	158	160	163	165	131	133	170	170	116	116	164	172	128	144
580	Ross	94	94	96	98	171	173	160	164	165	167	131	131	166	166	112	124	164	180	132	132
581	Ross	98	98	98	98	171	173	158	164	167	167	131	131	182	182	116	120	192	192	144	144
582	Ross	94	94	98	98	173	175	154	160	163	167	133	133	170	178	116	116	180	188	144	144
583	Ross	94	94	98	98	173	173	164	182	169	177	133	133	174	178	116	120	164	164	140	140
584	Ross	94	94	98	98	173	173	164	180	169	177	133	133	174	178	116	120	164	164	140	140
585	Ross	94	94	98	98	171	173	164	174	171	175	133	135	178	182	116	116	164	164	148	148
586	Ross	94	98	98	98	173	173	158	164	165	171	133	133	174	174	116	116	164	176	140	140
587	Ross	94	98	98	98	171	171	178	184	159	173	133	135	174	186	100	112	164	172	128	128
588	Ross	94	96	98	98	171	175	154	158	175	179	131	131	178	202	116	120	164	180	132	132
589	Ross	96	100	96	98	171	171	158	164	167	171	131	133	174	174	108	116	164	176	140	140
590	Ross	94	94	98	98	171	171	154	162	167	175	133	133	162	178	116	116	172	176	140	140
591	Ross	94	94	98	98	175	175	154	160	169	171	135	135	150	154	116	124	164	184	140	140
592	Ross	94	98	96	96	171	173	158	178	163	167	133	133	162	162	120	120	164	200	128	140
593	Ross	94	94	98	98	173	173	166	180	159	171	133	135	178	178	116	120	164	164	140	148
594	Ross	96	96	98	98	171	171	158	164	171	183	133	133	178	190	116	120	180	184	164	164
258	Calder	94	98	98	98	171	173	170	174	163	167	133	133	182	182	108	116	176	180	144	168
260	Calder	94	98	98	98	171	171	158	162	167	173	133	135	186	190	116	116	164	168	140	140
263	Calder	98	98	96	98	171	171	164	164	169	169	131	133	170	186	108	116	172	172	140	140
264	Calder	98	98	98	98	171	171	160	182	165	167	133	135	174	174	116	116	164	184	128	140
265	Calder	94	94	98	102	173	177	164	164	171	189	133	133	174	178	108	116	168	188	140	192
266	Calder	98	98	98	98	169	169	158	158	163	173	133	133	174	186	108	116	164	164	128	128
267	Calder	94	98	92	98	169	171	156	166	165	167	133	135	166	166	136	136	164	192	160	224
268	Calder	94	98	92	98	169	169	156	166	165	167	133	135	170	170	100	116	164	192	128	132
269	Calder	94	94	96	98	173	173	158	164	167	167	133	133	186	186	116	120	168	176	144	176
270	Calder	98	98	92	100	171	171	164	174	163	165	133	133	190	190	108	108	164	164	140	140
271	Calder	94	98	98	98	173	173	164	170	167	167	133	133	186	186	108	116	164	164	140	140
272	Calder	94	100	96	98	171	171	158	172	159	169	133	133	174	194	108	108	164	176	216	216
273	Calder	94	98	96	102	175	175	158	164	167	169	131	133	190	190	108	116	164	180	140	148
276	Calder	94	98	96	98	171	171	164	164	167	167	133	133	174	182	108	120	164	168	128	128
277	Calder	94	98	96	98	171	171	158	158	167	169	133	135	162	166	116	120	164	180	128	128
278	Calder	94	98	100	104	171	171	158	158	167	177	133	133	178	178	116	116	188	220	144	144
279	Calder	94	94	98	98	171	171	164	164	167	171	133	139	182	182	116	124	164	164	140	168
280	Calder	94	98	98	98	171	171	164	176	163	167	133	133	178	178	116	116	180	184	144	200
281	Calder	98	98	96	98	171	171	156	164	167	167	129	135	174	182	116	116	176	180	140	144
282	Calder	94	94	98	98	173	173	164	174	159	167	133	133	166	178	116	116	164	200	160	176
283	Calder	94	94	98	98	171	173	154	154	161	175	131	135	166	166	108	116	180	180	168	168
284	Calder	94	98	98	98	171	171	172	174	165	175	133	133	178	178	116	116	164	164	140	144
285	Calder	94	94	98	98	171	171	166	170	167	175	131	133	162	174	108	116	164	164	140	140
286	Calder	94	94	95	95	171	171	158	158	169	185	133	133	162	182	116	116	164	164	144	164
287	Calder	94	94	98	98	171	173	164	164	167	167	133	139	174	194	108	116	164	180	140	148
288	Calder	94	98	98	98	171	173	156	164	159	169	131	139	174	174	116	116	164	180	140	168
289	Calder	94	98	98	98	171	171	166	176	165	171	133	133	174	186	116	120	164	164	152	156
290	Calder	94	98	98	98	171	171	164	178	167	167	133	133	170	174	116	120	168	168	140	148
291	Calder	98	100	96	96	171	171	160	164	165	167	133	133	162	186	116	116	164	164	140	140
293	Calder	100	100	98	98	171	171	154	164	165	167	133	135	174	174	116	116	164	184	128	140
292	Calder	94	98	96	98	171	171	160	168	169	173	133	135	182	182	108	120	184	184	140	140
294	Calder	96	98	98	98	171	173	164	164	167	167	133	133	174	174	108	108	168	176	140	140
295	Calder	94	98	104	104	171	173	166	188	165	167	135	137	166	182	116	116	180	180	168	168
296	Calder	94	98	96	98	171	173	158	164	165	167	133	133	178	178	104	116	164	180	140	184
297	Calder	94	98	98	98	171	171	166	174	159	167	135	135	170	170	108	116	164	164	152	156
298	Calder	94	98	98	98	173	173	164	176	169	169	133	133	166	170	108	116	164	164	140	172
299	Calder	100	100	98	98	173	173	158	158	167	171	133	133	186	186	116	116	164	164	148	148
300	Calder	94	98	96	98	173	173	164	174	165	169	133	133	170	170	108	116	164	176	140	148
301	Calder	94	94	98	98	0	0	164	164	167	171	133	139	178	182	116	124	164	164	140	168
302	Calder	98	98	96	96	171	171	170	176	159	167	133	135	170	174	116	116	164	220	128	128
303	Calder	94	98	98	98	173	173	158	166	165	171	131	135	174	182	108	128	180	180	160	172
304	Calder	94	98	98	98	175	175	158	166	165	171	131	135	174	182	108	128	180	180	160	172
305	Calder	94	94	98	98	175	175	158	166	167	175	133	133	174	178	108	116	164	164	148	148
306	Calder	96	100	100	102	171	173	160	166	163	167	131	133	174	174	116	116	180	180	140	144
307	Calder	96	100	100	100	173	173	160	168	165	169	133	135	158	194	108	116	232	232	140	140
508	Boulton	94	94	98	98	173	173	152	152	167	179	133	133	174	178	116	116	164	164	140	140
509	Boulton	96	96	98	98	171	171	164	164	161	167	131	131	178	178	116	116	164	228	140	140
510	Boulton	94	94	98	98	171	173	152	152	161	161	133	133	170	174	116	120	176	176	140	140
511	Boulton	94	94	98	98	173	173	154	164	165	167	135	135	170	178	116	124	164	164	140	144
512	Boulton	94	94	98	98	171	173	152	152	161	161	131	131	162	166	116	116	176	180	140	144
513	Boulton	94	96	100	100	175	175	152	160	161	161	131	133	170	178	116	120	220	220	144	144
514	Boulton	94	94	104	104	171	171	164	164	161	161	135	135	178	182	104	108	180	180	144	144
515	Boulton	94	94	98	98	171	173	152	152	161	161	133	133	170	174	116	120	176	176	140	144
516	Boulton	94	98	98	98	171	171	164	164	165	169	133	135	174	174	116	116	176	176	148	148
517	Boulton	94	98	96	96	171	171	152	156	167	167	131	131	178	178	104	120	164	232	128	128
518	Boulton	94	98	98	98	171	173	158	158	165	167	133	133	174	174	116	116	164	180	132	156
519	Boulton	94	94	96	96	173	173	154	154	167	187	129	129	182	182	116	116	176	176	0	0
520	Boulton	94	104	98	98	171	171	164	164	167	173	133	133	182	182	104	116	168	168	140	140
521	Boulton	98	98	98	98	171	171	164	164	167	167	133	133	182	182	112	116	236	236	140	140
522	Boulton	94	94	96	98	173	173	162	162	161	167	131	131	174	178	116	128	184	184	140	156
523	Boulton	94	94	98	98	171	173	152	160	167	175	131	131	182	190	108	120	164	192	140	140
524	Boulton	94	94	98	98	173	173	152	152	161	175	131	131	178	178	116	116	164	180	140	140
525	Boulton	94	94	98	98	171	171	164	164	163	171	131	131	170	170	116	120	164	192	128	132
526	Boulton	94	98	98	98	171	173	164	164	167	167	131	131	182	186	116	116	120	120	144	144
527	Boulton	94	94	102	102	171	173	154	154	161	175	133	133	162	174	116	128	164	180	140	140
528	Boulton	94	104	98	98	171	171	164	164	167	173	131	131	182	182	104	116	168	168	140	140
529	Boulton	94	94	98	98	171	171	152	156	161	161	131	131	178	186	112	120	164	176	128	128
530	Boulton	94	94	98	98	171	171	156	156	165	167	133	135	170	174	108	108	180	180	144	144
531	Boulton	94	94	98	98	171	173	164	164	161	175	131	135	166	170	108	116	164	176	0	0
532	Boulton	94	94	96	98	171	171	164	164	167	167	133	133	174	190	116	116	164	188	140	140
533	Boulton	94	96	96	96	171	173	152	166	161	169	131	131	170	170	108	116	164	180	140	140
534	Boulton	94	94	98	98	173	173	154	154	175	179	133	133	178	186	112	116	168	176	140	140
535	Boulton	94	94	98	98	173	173	154	154	175	179	133	133	178	186	116	116	164	172	132	132
536	Boulton	94	94	98	98	173	173	160	164	167	175	135	135	170	170	116	120	164	176	140	140
537	Boulton	94	96	98	98	171	171	160	164	167	181	129	129	170	182	108	116	172	172	152	152
538	Boulton	94	98	98	98	171	173	158	158	165	167	133	133	174	174	116	116	164	180	156	156
539	Boulton	98	98	98	98	171	171	164	164	159	167	129	135	170	190	116	116	164	244	148	148
540	Boulton	94	94	98	98	173	173	154	154	161	167	135	135	166	174	108	120	184	188	140	140
541	Boulton	92	92	96	98	171	171	154	158	161	167	135	135	170	170	116	116	164	188	140	140
542	Boulton	98	98	98	102	171	171	164	164	161	169	133	133	170	174	108	116	236	236	140	140
543	Boulton	94	94	98	98	173	173	154	160	161	177	131	131	162	182	112	116	164	180	168	168
544	Boulton	86	94	98	98	171	171	154	154	161	161	133	137	174	174	108	124	172	188	128	132
545	Boulton	94	98	96	102	173	173	156	162	159	175	131	135	174	174	116	116	164	180	128	128
546	Boulton	94	94	96	98	171	177	154	154	175	181	131	135	190	190	120	120	180	180	176	176
547	Boulton	94	94	98	98	173	173	154	154	161	175	131	131	190	190	108	116	164	164	128	128
548	Boulton	96	96	98	98	171	171	158	158	167	171	133	135	162	178	116	116	164	164	140	140
549	Boulton	94	94	96	98	173	173	154	154	179	187	135	135	166	178	120	124	172	172	140	140
550	Boulton	94	94	96	98	171	175	154	162	161	167	131	131	178	186	116	116	164	184	140	140
551	Boulton	94	94	98	98	171	171	154	160	161	167	131	131	190	190	116	116	184	184	140	140
552	Boulton	94	98	98	98	171	171	164	176	163	173	133	135	162	162	108	116	164	180	144	148
553	Boulton	94	94	96	98	171	173	154	162	161	161	133	133	178	178	116	120	176	180	140	140
554	Boulton	94	94	98	98	171	173	154	154	161	161	133	133	170	182	120	136	164	184	132	132
555	Boulton	94	94	98	98	171	173	154	164	161	161	131	131	170	178	120	128	176	200	132	152
556	Boulton	94	94	98	98	171	171	154	154	163	167	131	131	170	178	116	120	176	176	132	132
557	Boulton	94	98	98	98	171	173	154	154	161	167	133	133	170	178	120	124	164	180	132	132
558	Boulton	94	94	98	98	171	173	154	160	167	167	131	137	178	178	116	116	180	184	132	132
456	Goble	94	94	100	100	171	173	154	154	163	167	135	135	178	178	108	112	180	180	136	136
457	Goble	94	94	98	98	171	171	164	164	161	167	135	135	166	178	108	108	180	188	132	140
458	Goble	94	94	98	98	173	173	154	154	167	167	131	131	170	178	116	128	184	192	0	0
459	Goble	94	94	98	98	173	173	156	164	163	163	131	131	162	170	108	124	164	180	128	128
460	Goble	98	98	98	98	171	171	166	174	167	169	133	133	170	182	108	108	168	180	136	136
461	Goble	94	94	98	98	173	173	158	164	163	163	133	133	162	170	108	108	164	180	128	128
462	Goble	94	98	96	96	171	171	164	164	167	171	133	135	166	166	108	116	172	172	140	140
463	Goble	94	98	98	98	0	0	158	164	161	167	133	135	170	170	116	116	164	192	140	140
464	Goble	94	94	98	98	171	171	164	164	167	169	133	133	182	190	116	116	168	192	140	140
465	Goble	98	100	98	98	173	173	158	164	167	167	131	131	174	182	116	116	164	188	140	140
466	Goble	94	94	98	98	173	173	154	160	161	161	131	131	178	178	108	108	184	212	0	0
467	Goble	94	98	98	98	171	173	154	160	161	163	131	131	178	182	112	116	176	216	128	168
468	Goble	94	98	98	98	171	173	154	154	161	163	131	131	178	182	112	116	176	176	168	168
469	Goble	94	94	98	98	173	173	154	154	161	165	131	131	178	178	108	116	180	184	144	144
470	Goble	94	94	98	98	171	179	154	154	161	161	131	131	170	170	116	116	164	168	148	148
471	Goble	94	96	96	98	171	179	162	164	173	173	131	131	166	166	120	128	168	176	0	0
472	Goble	94	94	98	98	171	171	154	154	161	179	133	133	174	174	116	116	176	180	0	0
473	Goble	94	94	98	98	171	175	154	154	161	179	133	133	174	182	116	128	184	188	140	140
474	Goble	94	100	98	98	171	171	156	174	177	179	131	139	178	182	104	104	164	164	140	140
475	Goble	98	98	98	98	173	173	156	164	167	167	133	139	166	174	116	116	164	164	144	164
476	Goble	94	98	98	98	171	171	158	166	161	167	129	135	170	174	108	116	164	180	140	140
477	Goble	94	98	98	98	173	173	158	180	167	167	131	133	174	174	104	116	164	168	160	164
478	Goble	94	98	96	96	171	171	158	168	159	167	133	133	174	178	116	116	164	188	140	140
479	Goble	94	98	96	96	171	171	158	168	159	167	133	133	174	178	116	116	164	188	140	140
480	Goble	98	98	98	98	171	171	156	164	175	177	133	133	174	186	116	120	220	240	156	200
481	Goble	94	94	98	98	171	171	154	154	167	167	131	131	162	170	116	128	184	184	140	140
482	Goble	94	98	98	98	173	173	158	176	167	177	131	135	182	182	120	120	164	164	140	140
483	Goble	94	94	98	98	173	173	154	164	161	161	131	131	170	170	116	116	164	180	148	148
484	Goble	94	94	98	98	173	173	160	164	161	161	131	131	166	194	112	116	164	180	140	140
485	Goble	94	94	98	98	171	173	154	154	161	167	131	131	174	178	116	116	160	176	140	148
486	Goble	94	94	98	98	171	173	162	162	161	161	131	131	162	170	120	120	164	200	132	132
487	Goble	98	98	98	98	171	173	164	180	159	161	131	133	178	186	108	116	176	176	128	140
488	Goble	94	94	96	98	173	173	154	158	167	169	131	131	170	182	116	120	180	192	0	0
489	Goble	94	94	98	98	171	173	154	158	159	167	133	133	178	178	116	116	136	180	0	0
490	Goble	94	94	98	98	171	171	156	160	161	175	131	131	178	178	116	120	164	180	132	140
491	Goble	94	94	98	98	171	173	154	154	161	161	131	133	166	174	108	120	164	164	140	140
493	Goble	94	98	98	98	171	171	154	154	161	177	131	131	166	170	116	120	180	188	132	140
494	Goble	94	94	98	98	171	173	152	152	161	167	131	131	174	178	116	116	160	176	132	140
495	Goble	98	100	98	98	173	173	156	164	167	167	131	135	174	174	108	108	164	176	144	144
496	Goble	94	94	98	98	173	175	152	154	169	179	133	133	174	174	116	120	172	192	132	140
497	Goble	94	94	98	98	173	173	152	158	161	169	129	129	186	186	120	124	164	180	132	140
498	Goble	94	94	98	98	171	171	164	164	167	169	133	135	174	178	116	116	168	176	140	140
499	Goble	94	94	98	98	171	171	152	152	161	175	131	133	178	186	116	116	176	180	132	140
500	Goble	94	94	98	98	173	173	154	156	161	161	131	131	170	194	116	124	180	180	140	140
501	Goble	94	94	98	98	171	173	174	176	165	167	133	135	178	178	116	124	164	180	140	140
502	Goble	94	94	98	98	171	173	164	164	161	173	131	131	166	170	112	116	164	184	140	140
503	Goble	94	96	98	98	171	171	152	166	161	167	131	131	178	178	116	116	172	180	140	140
504	Goble	98	98	98	102	171	173	164	174	159	167	133	133	174	182	108	116	164	192	140	140
505	Goble	94	98	98	98	173	173	152	164	161	179	131	133	174	186	116	116	164	180	140	140
506	Goble	94	94	98	98	171	171	162	164	175	175	135	135	162	178	112	116	164	164	140	140
507	Goble	94	98	96	96	171	171	164	166	167	171	133	135	170	190	108	120	164	164	140	140
393	21-121	86	94	96	98	173	173	154	158	167	167	131	135	166	190	128	128	180	180	128	128
394	21-121	84	94	96	98	171	171	154	164	161	161	131	135	170	174	128	128	164	164	184	184
395	21-121	94	94	98	98	171	173	154	160	161	167	135	135	166	174	128	128	176	184	188	188
396	21-121	94	94	98	98	171	171	160	170	161	165	131	131	178	182	128	128	164	164	160	160
397	21-121	94	94	98	98	171	173	154	160	161	167	135	135	166	174	108	112	176	184	132	140
398	21-121	94	94	98	98	171	175	154	164	167	177	131	135	174	178	116	120	164	188	140	188
399	21-121	94	94	98	98	173	173	154	164	161	161	131	135	178	198	116	120	164	164	140	140
400	21-121	94	94	98	98	171	173	162	164	161	173	131	131	166	170	116	128	176	176	140	140
401	21-121	94	94	96	98	171	171	160	164	163	175	131	135	170	170	108	116	180	188	140	140
402	21-121	94	94	98	98	171	171	154	154	177	177	131	135	162	170	108	112	184	184	140	140
403	21-121	94	94	98	98	173	173	154	158	175	175	133	135	178	194	116	116	164	180	188	188
404	21-121	94	94	98	98	171	171	162	172	161	181	131	135	182	182	112	120	180	180	140	140
405	21-121	94	94	98	98	173	173	154	164	161	161	131	135	178	202	116	120	164	180	140	140
406	21-121	94	94	98	98	173	173	154	170	161	161	133	135	166	178	116	116	180	180	128	156
407	21-121	94	94	98	102	171	171	154	164	161	163	131	131	178	194	112	120	180	180	140	140
408	21-121	94	100	96	98	173	175	186	186	161	161	135	135	178	178	116	116	168	168	0	0
409	21-121	94	94	98	98	171	171	154	164	161	167	133	135	166	198	108	120	164	184	140	140
410	21-121	94	94	98	98	171	171	154	164	161	161	131	131	162	178	116	128	164	180	0	0
411	21-121	94	94	96	98	173	173	154	160	163	167	131	131	170	178	116	120	184	184	128	140
412	21-121	94	94	98	98	171	173	154	158	163	177	131	135	166	174	108	124	164	164	140	140
413	21-121	94	94	96	98	171	173	154	154	167	169	131	135	174	174	116	116	176	176	128	140
414	21-121	94	94	98	98	171	173	154	158	163	177	131	135	166	174	108	124	176	176	140	140
415	21-121	94	94	98	98	171	175	154	160	161	161	135	135	154	178	116	116	164	180	148	148
416	21-121	94	94	98	98	171	171	154	172	167	167	133	135	166	166	116	128	164	176	128	140
417	21-121	94	94	96	98	173	173	154	172	161	185	131	131	178	194	116	128	172	188	128	140
418	21-121	94	96	98	98	173	173	154	154	161	173	133	135	166	178	116	120	164	188	168	168
419	21-121	94	94	98	98	171	171	154	162	161	161	131	135	170	178	116	116	184	184	140	140
420	21-121	94	96	98	98	173	173	154	160	181	183	131	131	166	166	108	116	176	180	140	160
421	21-121	94	94	98	98	171	171	154	162	161	161	131	131	170	178	116	116	184	184	140	140
422	21-121	94	94	96	98	171	173	160	174	175	175	137	137	178	178	116	120	176	180	140	140
423	21-121	94	94	98	98	173	173	154	154	161	167	135	135	170	178	116	128	180	180	140	140
424	21-121	94	98	96	98	171	171	154	164	161	169	131	133	174	178	116	120	164	180	144	144
425	21-121	94	94	98	98	171	171	160	166	161	167	131	135	166	178	116	116	164	188	160	160
426	21-121	94	94	98	98	171	171	154	154	175	175	131	131	178	190	108	120	180	180	128	140
427	21-121	94	94	98	98	167	175	154	154	161	167	133	137	162	166	116	128	180	180	0	0
428	21-121	94	96	98	98	0	0	154	164	163	167	131	135	178	178	108	116	164	164	140	140
429	21-121	94	94	98	98	171	171	154	190	175	175	131	131	178	190	108	120	180	180	0	0
430	21-121	94	94	98	98	171	171	154	160	163	167	131	135	170	174	116	116	176	176	140	140
431	21-121	94	94	98	98	173	173	154	154	161	167	131	135	178	178	116	120	164	176	140	144
432	21-121	94	94	98	98	171	171	160	164	167	181	131	131	178	178	116	128	180	180	140	140
433	21-121	94	94	98	98	171	171	154	164	163	163	131	133	170	178	128	136	172	180	160	160
435	21-121	94	94	96	96	171	173	152	152	179	179	135	135	170	178	116	128	180	180	164	164
436	21-121	94	94	98	98	171	171	154	154	159	173	135	135	170	170	112	116	164	180	172	172
437	21-121	94	94	98	98	171	171	160	170	161	165	133	133	178	182	112	116	164	164	160	160
308	High Peak	100	100	100	100	171	171	162	166	167	169	135	139	170	186	116	116	216	220	148	180
309	High Peak	98	98	100	100	171	171	162	166	167	169	133	137	170	186	116	116	216	220	148	180
310	High Peak	96	100	100	100	171	173	162	180	169	177	133	135	174	198	116	120	164	164	152	188
311	High Peak	100	100	98	98	171	171	160	164	167	169	135	139	170	186	116	116	212	216	148	176
312	High Peak	100	100	100	100	171	171	164	168	167	169	135	139	174	182	116	116	212	216	148	180
316	High Peak	100	100	98	98	171	171	160	164	165	167	135	139	170	182	116	116	212	216	148	176
318	High Peak	94	94	98	98	171	171	158	158	165	167	133	133	166	170	104	116	184	184	140	140
319	High Peak	94	98	98	98	173	173	166	170	171	171	133	135	174	174	108	108	164	184	140	152
320	High Peak	94	94	98	98	171	171	158	164	167	169	131	133	170	182	108	108	164	164	140	144
321	High Peak	92	94	98	98	171	171	164	164	163	167	133	133	170	170	108	116	164	168	140	140
322	High Peak	94	98	98	98	171	171	158	164	167	167	133	133	182	182	116	116	164	168	148	148
323	High Peak	94	98	98	98	171	171	164	170	165	173	133	133	162	166	116	116	164	180	140	152
324	High Peak	94	98	98	98	173	173	158	164	167	167	129	133	162	174	108	132	168	168	140	144
325	High Peak	94	98	98	98	171	171	158	164	167	167	129	133	162	174	108	132	168	168	140	144
326	High Peak	94	94	98	98	171	171	158	176	161	175	133	135	162	174	108	120	164	192	176	188
327	High Peak	94	98	98	98	173	173	158	164	165	167	133	133	174	174	108	108	164	172	140	144
328	High Peak	98	98	98	98	171	171	164	168	167	177	133	133	174	186	116	116	168	180	140	140
329	High Peak	98	98	98	98	173	173	160	164	165	167	135	139	170	182	116	116	212	216	148	176
330	High Peak	94	94	98	98	173	173	164	166	167	171	133	133	182	182	104	120	188	188	140	140
332	High Peak	98	98	98	98	171	171	160	164	165	167	135	139	170	182	116	116	212	216	148	176
335	High Peak	98	98	98	98	171	171	160	164	165	167	135	139	170	182	116	116	212	216	148	176
339	High Peak	98	98	98	98	171	171	160	164	165	167	135	139	170	182	116	116	212	216	148	176
340	High Peak	86	86	98	98	171	175	164	174	167	171	129	133	174	186	100	100	164	164	160	160
341	High Peak	94	98	98	98	173	173	158	174	169	169	133	139	174	182	116	120	164	168	0	0
342	High Peak	94	98	96	98	171	171	158	158	167	171	133	133	162	174	116	116	172	200	140	172
343	High Peak	94	98	98	102	173	173	164	166	165	167	133	133	162	186	116	116	164	164	144	168
344	High Peak	98	98	98	98	171	171	160	164	165	167	135	139	182	170	116	116	212	216	148	176
208	Nth Keppel Is	98	100	98	102	0	0	160	164	167	171	131	133	166	166	108	116	180	180	140	148
209	Nth Keppel Is	98	100	98	98	171	171	164	182	161	167	133	133	162	182	120	120	168	212	128	140
210	Nth Keppel Is	94	94	98	98	171	171	158	164	165	167	133	133	182	182	120	120	164	184	152	152
212	Nth Keppel Is	94	94	98	98	171	171	158	164	165	167	133	133	182	182	104	108	180	204	152	152
214	Nth Keppel Is	98	98	98	98	173	173	166	172	165	171	131	133	182	182	108	108	176	176	140	144
215	Nth Keppel Is	94	98	98	98	173	173	164	164	165	167	131	133	182	182	108	116	184	212	128	148
216	Nth Keppel Is	94	94	98	98	171	171	158	164	165	167	133	133	182	182	108	116	164	184	152	152
217	Nth Keppel Is	98	98	98	98	0	0	158	160	165	165	131	133	162	162	112	112	164	164	140	144
218	Nth Keppel Is	94	98	98	98	171	171	158	164	167	167	133	135	174	174	116	132	164	168	148	188
219	Nth Keppel Is	94	94	98	98	173	173	164	164	167	169	131	135	166	166	116	116	168	184	140	160
220	Nth Keppel Is	94	98	98	98	171	171	158	164	163	169	133	133	186	186	116	120	164	164	140	148
221	Nth Keppel Is	94	98	96	98	171	173	164	164	171	173	133	133	194	194	104	112	164	188	140	156
222	Nth Keppel Is	98	98	96	98	171	171	160	164	171	177	133	133	162	170	108	116	164	164	128	152
223	Nth Keppel Is	94	94	98	98	173	173	164	186	167	181	133	133	166	166	108	108	176	188	128	140
224	Nth Keppel Is	98	100	96	98	171	171	164	182	167	167	133	133	194	194	104	116	168	188	140	140
225	Nth Keppel Is	98	98	96	98	171	171	158	164	161	165	133	133	182	186	108	116	176	188	140	144
226	Nth Keppel Is	98	98	96	98	171	171	158	164	161	165	133	133	182	186	108	116	176	176	140	144
227	Nth Keppel Is	98	98	96	98	171	171	158	164	167	171	133	133	182	186	108	116	164	164	140	144
228	Nth Keppel Is	94	98	98	98	171	173	158	164	167	172	133	133	162	170	108	116	176	176	140	140
229	Nth Keppel Is	94	98	96	96	0	0	164	184	167	167	131	133	162	178	116	116	164	180	148	148
230	Nth Keppel Is	94	98	98	98	171	171	158	158	167	167	133	133	174	174	116	116	164	188	188	188
231	Nth Keppel Is	94	98	98	98	173	173	158	164	167	167	133	133	162	170	108	116	184	184	140	140
232	Nth Keppel Is	94	94	96	98	173	173	158	164	167	167	131	135	170	170	116	116	164	176	144	184
233	Nth Keppel Is	94	98	98	102	171	171	164	164	161	171	133	133	174	174	108	116	164	168	140	140
234	Nth Keppel Is	94	94	98	102	171	171	164	164	167	167	133	133	174	174	108	116	164	168	140	140
235	Nth Keppel Is	98	98	98	98	173	173	164	178	161	165	133	133	174	174	108	120	184	184	140	140
236	Nth Keppel Is	94	98	98	98	171	171	158	164	167	171	133	135	166	182	108	116	176	192	140	152
237	Nth Keppel Is	94	94	98	98	173	173	158	164	167	173	133	133	170	170	116	116	164	164	140	140
238	Nth Keppel Is	94	94	98	98	173	173	158	164	167	175	133	133	174	174	116	116	164	164	140	140
239	Nth Keppel Is	94	98	98	98	173	173	158	164	167	171	133	133	170	170	116	116	164	164	140	140
241	Nth Keppel Is	94	98	98	98	171	171	164	176	163	167	133	135	162	170	108	124	184	216	140	140
242	Nth Keppel Is	94	98	98	102	173	173	162	164	163	167	133	133	170	170	116	116	168	180	140	140
243	Nth Keppel Is	94	94	98	102	173	173	162	164	167	167	133	133	170	170	116	116	168	180	140	140
244	Nth Keppel Is	94	98	96	98	171	173	164	164	161	161	133	141	170	170	108	116	164	164	128	140
245	Nth Keppel Is	94	94	96	98	171	171	158	184	167	167	131	133	170	170	116	120	164	164	152	188
246	Nth Keppel Is	94	94	98	98	171	171	164	182	167	167	131	133	174	174	100	116	164	172	140	140
247	Nth Keppel Is	94	94	98	98	171	173	158	164	167	167	133	133	174	174	112	116	176	216	144	144
248	Nth Keppel Is	94	94	96	96	171	171	164	172	167	167	133	135	182	186	116	116	164	172	140	184
249	Nth Keppel Is	94	94	98	98	173	173	158	164	167	167	133	133	174	174	116	120	176	212	144	144
250	Nth Keppel Is	94	94	98	98	175	175	164	182	159	167	133	133	178	178	108	116	188	188	140	140
251	Nth Keppel Is	94	94	98	98	173	175	160	164	165	167	133	135	166	174	116	120	164	172	140	152
252	Nth Keppel Is	94	94	98	98	0	0	158	164	167	167	133	133	174	174	116	120	212	212	144	144
253	Nth Keppel Is	98	98	98	98	171	173	164	164	167	167	133	133	174	186	116	120	164	164	140	152
254	Nth Keppel Is	94	98	98	98	173	173	164	164	167	167	133	135	174	174	116	116	164	164	160	160
255	Nth Keppel Is	94	94	100	100	171	171	158	164	167	167	133	133	174	182	108	108	192	192	144	188
256	Nth Keppel Is	94	94	98	98	177	177	158	158	165	169	133	133	178	182	108	116	164	188	140	140
257	Nth Keppel Is	94	100	98	102	171	171	164	172	165	167	133	133	178	178	100	100	188	188	128	128
Barren01	Barren	96	96	96	94	0	0	158	158	159	157	131	129	166	174	108	116	180	168	148	148
Barren02	Barren	106	106	96	94	171	171	164	158	167	155	129	129	178	182	116	116	168	164	140	140
Barren03	Barren	94	94	96	96	171	171	164	158	173	167	133	133	166	178	116	116	172	164	140	140
Barren04	Barren	98	94	96	96	171	171	164	158	167	159	133	131	166	174	108	108	168	168	140	140
Barren05	Barren	96	96	96	96	171	195	158	158	167	163	129	129	166	174	116	116	168	164	128	128
Barren06	Barren	94	94	98	102	0	0	164	164	167	165	133	133	166	166	116	116	168	164	140	148
Barren07	Barren	94	94	98	98	171	171	180	158	167	165	133	133	174	174	120	108	164	164	128	128
Barren08	Barren	104	96	98	98	185	185	158	158	165	163	129	129	166	174	136	136	172	164	132	132
Barren09	Barren	100	94	98	98	0	0	158	152	173	167	133	131	186	186	116	116	164	164	140	176
Barren10	Barren	96	96	98	98	187	171	158	158	169	163	129	129	166	174	116	116	168	164	136	136
Barren11	Barren	98	94	100	98	0	0	158	158	181	167	133	133	170	190	116	116	168	164	128	140
Barren12	Barren	96	96	98	98	171	195	158	158	171	167	131	129	166	174	120	108	172	164	132	132
Barren13	Barren	106	98	102	98	189	173	158	152	165	165	129	125	166	174	116	116	168	164	132	132
Barren14	Barren	98	98	98	98	187	183	158	152	157	157	131	129	166	174	116	116	164	140	132	132
Barren15	Barren	94	94	98	98	171	171	158	158	165	165	129	127	166	174	0	0	168	164	140	140
Barren16	Barren	98	94	98	98	171	171	164	164	169	167	135	133	166	186	116	116	184	184	184	140
Barren17	Barren	94	94	96	96	185	185	158	152	167	159	129	125	166	174	116	116	168	164	132	132
Barren18	Barren	98	98	98	98	191	187	158	158	167	165	129	129	0	0	116	116	156	132	140	140
Barren20	Barren	102	96	98	98	201	191	158	158	167	167	129	129	0	0	116	116	168	164	132	132
Barren21	Barren	98	98	98	98	187	183	158	158	175	165	131	129	166	166	136	116	164	140	132	132
Barren22	Barren	102	96	98	98	201	191	158	158	167	167	129	129	174	174	116	116	168	164	132	140
Barren23	Barren	96	96	98	98	187	183	158	158	169	163	129	129	0	0	116	116	164	152	132	132
Barren24	Barren	102	98	98	98	193	173	158	158	181	173	129	129	0	0	136	116	164	140	132	132
Barren25	Barren	104	104	98	98	209	189	158	158	173	167	129	129	174	178	116	116	176	172	132	132
Barren26	Barren	98	98	98	98	193	193	158	152	167	163	129	125	0	0	116	116	176	144	132	132
Barren27	Barren	102	102	96	96	193	189	158	152	165	161	129	125	0	0	116	116	200	144	140	140
Barren28	Barren	98	98	98	98	187	183	158	158	175	165	131	129	174	198	116	116	164	140	132	140
Barren30	Barren	98	98	98	98	187	183	158	158	175	165	131	129	0	0	116	116	164	140	132	132
Barren31	Barren	98	94	98	98	171	171	164	164	173	159	133	129	174	174	116	108	184	132	140	140
Halftdie01	Halftide	98	94	98	94	171	171	184	172	167	167	133	133	174	178	116	104	176	176	128	140
Halftdie02	Halftide	98	94	98	98	0	0	176	164	167	165	133	133	166	166	116	108	184	164	148	148
Halftdie03	Halftide	98	94	98	98	171	171	164	164	167	167	133	133	174	182	116	108	188	164	140	148
Halftdie04	Halftide	106	94	98	92	0	0	158	158	161	161	131	131	166	166	112	112	172	172	124	124
Halftdie05	Halftide	98	94	98	98	171	171	176	158	165	163	133	133	174	174	116	116	176	164	148	148
Halftdie06	Halftide	98	94	98	98	173	171	180	176	167	165	133	133	174	174	116	116	184	164	140	140
Halftdie07	Halftide	100	96	98	96	0	0	164	164	167	165	135	133	174	174	120	108	176	164	140	140
Halftdie08	Halftide	96	96	98	98	171	171	180	164	167	159	135	133	174	182	108	108	208	164	140	140
Halftdie09	Halftide	94	94	98	98	173	173	180	180	167	161	133	133	174	190	120	116	164	188	144	148
Halftdie10	Halftide	94	94	96	94	171	171	182	164	171	167	133	133	170	174	120	116	212	164	128	176
Halftdie11	Halftide	94	94	96	94	171	171	180	164	171	167	133	133	174	174	120	116	212	164	128	176
Halftdie12	Halftide	102	94	96	94	171	171	158	158	169	167	135	133	174	174	116	108	176	164	128	140
Halftdie13	Halftide	98	94	98	98	171	171	164	158	167	167	135	133	170	190	124	120	192	168	140	148
Halftdie14	Halftide	98	94	98	98	171	171	158	158	167	161	133	133	0	0	116	116	212	176	128	140
Halftdie15	Halftide	98	94	96	96	171	171	164	164	167	167	133	133	174	186	120	116	168	164	140	164
Halftdie16	Halftide	98	94	98	98	171	171	180	158	171	161	133	133	170	174	116	108	180	164	140	140
Halftdie17	Halftide	94	94	98	98	171	171	164	158	167	167	133	133	174	186	116	108	184	132	160	172
Halftdie18	Halftide	94	94	98	98	171	171	164	158	167	165	139	133	178	190	124	108	208	208	148	176
Halftdie19	Halftide	94	94	98	98	171	171	164	158	167	165	133	133	178	190	124	108	208	208	148	176
Halftdie20	Halftide	94	94	98	94	171	171	164	164	173	165	133	133	174	174	116	116	188	188	136	176
Halftdie21	Halftide	98	94	94	94	171	171	164	158	167	159	133	133	174	174	120	108	184	164	140	140
Halftdie22	Halftide	94	94	98	98	171	171	164	158	167	161	133	133	174	174	116	108	184	132	136	136
Halftdie23	Halftide	94	94	96	96	171	171	164	158	167	165	133	133	174	174	116	116	164	164	140	144
Halftdie24	Halftide	98	94	100	96	173	173	158	158	173	167	133	133	174	174	116	108	164	164	148	164
Halftdie25	Halftide	94	94	96	96	173	171	164	158	171	161	133	133	186	190	108	108	176	164	140	140
Halftdie26	Halftide	98	94	96	96	171	171	158	158	169	167	133	133	166	166	108	108	216	164	140	140
Halftdie27	Halftide	98	94	98	98	171	171	158	158	169	167	133	133	174	178	108	108	216	164	140	160
Halftdie28	Halftide	98	94	98	98	173	171	164	164	167	165	133	133	170	174	124	116	232	168	140	140
Halftdie29	Halftide	98	98	98	98	173	173	158	158	167	167	133	133	174	174	116	108	164	164	164	184
Halftdie30	Halftide	94	94	98	98	173	171	164	164	167	141	133	127	158	186	120	116	168	164	128	140
Halftdie31	Halftide	94	94	98	98	171	171	164	158	167	165	133	127	174	174	116	116	164	164	140	148
Halftdie32	Halftide	94	94	98	98	0	0	166	164	167	167	133	131	174	174	116	116	176	164	144	144
Halftdie33	Halftide	94	94	98	98	171	171	164	158	167	165	133	133	174	174	116	116	164	164	140	148
Halftdie34	Halftide	98	94	98	98	171	171	164	164	165	163	133	133	158	186	116	108	164	164	140	140
Halftdie35	Halftide	98	94	94	94	171	171	164	158	167	165	133	133	182	186	108	108	164	164	176	184
Halftdie36	Halftide	98	94	96	96	201	201	182	158	171	167	133	127	174	182	108	108	188	176	128	128
Halftdie37	Halftide	94	94	98	98	171	171	158	158	171	167	135	133	178	178	108	108	164	164	140	140
Halftdie38	Halftide	94	94	98	98	171	171	164	158	171	167	135	133	178	178	108	108	164	164	140	140
Halftdie39	Halftide	94	94	96	96	171	171	180	176	167	165	133	131	174	182	116	116	176	176	140	148
Halftdie40	Halftide	94	94	100	98	171	171	158	158	167	165	135	133	166	178	116	116	212	172	140	148
Halftdie41	Halftide	94	94	96	94	171	171	164	164	173	165	133	127	174	174	108	108	184	132	128	128
Halftdie42	Halftide	94	94	100	98	171	171	164	158	169	165	133	133	182	182	116	108	164	164	140	140
Halftdie43	Halftide	94	98	98	98	171	171	158	158	169	167	133	133	174	174	116	116	188	188	140	140
Halftdie44	Halftide	98	98	98	98	171	171	180	176	167	167	135	133	174	174	120	108	164	164	140	144
Halftdie45	Halftide	98	94	98	98	171	171	184	182	167	165	135	133	174	174	120	108	164	164	140	144
Halftdie46	Halftide	98	94	98	98	171	171	164	164	167	167	133	131	170	190	124	120	192	168	140	148
Halftdie47	Halftide	94	94	98	98	171	171	164	164	167	165	133	131	162	162	116	116	168	156	140	152
Halftdie48	Halftide	98	94	98	98	171	171	176	164	167	167	139	133	182	186	112	108	216	176	148	148
Halftdie49	Halftide	98	98	98	98	171	171	184	182	167	165	135	133	170	174	120	108	164	160	136	144
Halftdie50	Halftide	94	94	96	96	171	171	164	158	167	165	139	133	178	190	124	112	208	208	148	176
Halfway01	Halfway	94	94	98	94	171	165	158	158	181	167	133	129	170	170	108	108	176	164	140	188
Halfway02	Halfway	98	94	98	98	171	171	158	158	167	167	133	127	174	178	116	108	176	168	140	140
Halfway03	Halfway	94	94	98	96	173	171	164	158	169	167	135	135	186	186	116	108	168	164	140	176
Halfway04	Halfway	94	94	98	98	173	171	164	164	167	167	139	133	182	182	120	116	180	164	140	144
Halfway05	Halfway	100	98	98	98	171	171	164	158	167	167	133	129	166	178	108	108	184	176	140	140
Halfway06	Halfway	98	94	98	94	173	165	164	158	167	167	133	127	190	190	116	108	188	176	164	180
Halfway07	Halfway	94	94	96	94	171	171	158	158	169	167	133	133	190	190	116	108	180	164	140	152
Halfway08	Halfway	100	96	98	98	173	173	164	164	175	169	135	133	186	186	116	116	164	164	140	148
Halfway09	Halfway	98	94	98	96	171	171	164	164	167	167	133	131	170	174	108	108	212	172	140	140
Halfway10	Halfway	94	94	98	98	173	173	176	164	173	167	133	133	174	174	108	108	168	164	148	172
Halfway11	Halfway	98	94	98	98	171	171	176	164	167	163	133	133	174	174	116	108	168	164	144	148
Halfway12	Halfway	100	94	98	94	171	171	164	164	165	165	133	131	166	174	108	108	164	164	128	144
Halfway13	Halfway	98	94	98	98	171	171	158	158	173	173	133	131	174	174	120	108	212	168	140	144
Halfway14	Halfway	98	98	98	98	173	173	180	164	167	165	133	131	174	182	116	116	172	164	140	172
Halfway15	Halfway	98	94	94	94	171	171	176	164	173	167	133	131	0	0	108	108	188	164	128	144
Halfway16	Halfway	94	94	96	96	173	173	176	162	167	167	135	135	166	166	120	116	168	168	140	152
Halfway17	Halfway	98	94	98	98	173	173	164	164	167	165	133	131	170	174	132	116	164	160	140	140
Halfway18	Halfway	98	94	98	98	171	171	164	158	173	167	133	129	178	178	116	116	232	180	140	148
Halfway19	Halfway	98	94	98	98	171	171	180	164	167	167	133	127	186	186	116	116	188	164	140	140
Halfway20	Halfway	98	94	96	96	173	173	164	164	167	167	133	131	166	182	116	108	164	164	148	148
Halfway21	Halfway	94	94	98	94	171	171	164	158	167	167	133	133	174	186	116	116	188	164	140	184
Halfway22	Halfway	94	94	98	96	171	171	176	180	167	167	135	133	166	178	108	108	192	164	128	140
Halfway23	Halfway	98	94	98	98	171	171	164	158	169	167	135	133	174	178	116	116	164	164	128	140
Halfway24	Halfway	94	94	98	98	171	171	180	180	167	167	133	127	174	178	108	108	164	164	144	144
Halfway25	Halfway	94	94	98	98	0	0	176	158	167	163	133	131	174	174	116	108	168	164	140	140
Halfway26	Halfway	94	94	96	96	171	171	164	158	171	167	133	133	174	174	120	120	164	164	140	148
Halfway27	Halfway	100	98	98	98	171	171	176	158	167	165	135	133	174	174	116	108	164	164	144	156
Halfway28	Halfway	98	94	98	98	173	173	180	158	165	163	135	133	174	174	116	116	168	164	140	140
Halfway29	Halfway	94	94	98	98	171	171	164	158	167	167	133	131	174	174	124	108	168	168	140	140
Halfway30	Halfway	98	94	100	100	173	173	176	172	167	165	135	133	174	174	116	116	184	176	140	140
Halfway31	Halfway	94	94	98	98	171	171	164	164	167	165	135	133	174	174	116	116	212	184	128	128
Halfway32	Halfway	102	94	100	98	173	171	164	160	171	167	133	133	174	174	116	108	192	192	144	160
Halfway33	Halfway	94	94	98	98	171	171	158	158	167	159	135	133	166	186	116	108	164	164	160	160
Halfway34	Halfway	98	94	98	98	173	173	176	164	171	169	133	133	174	174	120	116	184	168	144	148
Halfway35	Halfway	98	94	98	98	173	173	164	158	167	165	135	133	174	174	108	108	164	164	140	148
Halfway36	Halfway	98	94	98	98	171	171	180	164	171	167	133	129	174	174	108	108	184	176	140	140
Halfway37	Halfway	94	94	98	98	171	171	172	170	167	165	133	127	0	0	116	116	180	164	140	140
Halfway38	Halfway	98	94	98	98	171	171	184	176	171	167	133	133	182	190	116	108	212	168	128	152
Halfway39	Halfway	100	94	98	98	171	171	176	172	171	165	133	131	174	174	116	116	184	172	140	140
Halfway40	Halfway	98	94	96	96	173	171	164	158	175	167	135	133	174	174	116	116	172	164	148	148
Halfway41	Halfway	98	94	94	94	171	165	164	158	169	167	133	129	174	182	116	108	184	164	140	144
Halfway42	Halfway	100	94	98	92	171	165	164	158	167	163	135	129	182	182	116	108	220	164	140	140
Halfway43	Halfway	98	98	96	96	171	171	176	170	171	169	135	131	178	182	116	108	180	164	140	140
Halfway44	Halfway	98	98	98	98	171	171	164	164	171	165	133	133	170	174	120	116	180	168	140	140
Halfway45	Halfway	100	98	98	92	171	171	164	164	173	167	133	133	174	186	132	116	232	184	160	160
Halfway46	Halfway	98	94	98	98	171	171	164	164	171	165	133	133	182	186	116	116	232	184	140	140
Halfway47	Halfway	94	94	98	98	171	171	180	158	171	167	131	127	174	174	116	108	176	168	140	140
Halfway48	Halfway	98	94	98	98	0	0	164	158	167	165	135	133	174	190	132	116	220	164	140	140
Halfway49	Halfway	100	94	98	94	171	171	164	158	167	161	135	131	174	178	108	108	164	164	144	144
Halfway50	Halfway	98	94	98	98	169	169	158	158	167	167	135	133	174	186	120	116	168	164	140	140
Humpy01	Humpy	94	94	98	98	171	171	164	164	167	167	133	131	174	174	108	108	208	208	140	140
Humpy02	Humpy	98	94	98	98	173	173	188	178	167	165	133	131	174	190	116	116	188	188	144	164
Humpy03	Humpy	94	94	98	98	171	171	158	158	175	161	133	133	174	186	116	108	212	212	140	140
Humpy04	Humpy	94	94	98	96	171	171	158	158	167	159	135	133	174	174	116	108	188	164	160	188
Humpy05	Humpy	98	94	96	96	173	173	158	158	171	167	133	133	174	174	116	108	176	176	140	140
Humpy06	Humpy	98	94	98	98	171	171	176	164	167	165	133	133	166	174	116	116	176	176	136	136
Humpy07	Humpy	98	94	98	98	171	171	164	158	175	165	131	131	166	174	116	116	180	180	140	144
Humpy08	Humpy	98	94	100	102	0	0	164	158	169	167	131	131	186	186	116	116	180	176	136	136
Humpy09	Humpy	98	98	98	98	171	171	164	158	169	169	131	131	174	178	116	116	168	164	148	148
Humpy10	Humpy	94	94	98	98	173	171	164	164	169	167	133	131	166	174	116	108	168	164	144	176
Humpy11	Humpy	98	94	98	98	173	171	164	164	177	175	131	131	174	174	108	108	184	164	148	184
Humpy12	Humpy	94	94	98	96	171	171	172	158	169	165	131	131	178	178	108	108	216	216	136	136
Humpy13	Humpy	98	94	98	98	173	173	188	164	165	165	131	131	174	174	116	116	176	176	136	136
Humpy14	Humpy	98	94	98	94	173	173	158	158	169	163	133	129	166	174	116	116	176	176	136	136
Humpy15	Humpy	94	94	98	96	171	171	180	164	165	165	131	129	174	178	108	108	168	164	124	124
Humpy16	Humpy	94	94	96	96	173	173	168	164	181	163	131	129	174	174	116	116	200	180	136	136
Humpy17	Humpy	98	94	96	94	171	171	164	158	167	167	133	131	166	182	116	112	212	180	140	148
Humpy18	Humpy	94	94	98	98	173	173	164	158	167	167	131	131	170	190	120	108	184	184	140	140
Humpy19	Humpy	100	100	98	98	0	0	178	148	161	159	129	129	166	174	108	108	192	164	144	176
Humpy20	Humpy	94	94	98	94	171	171	182	164	171	167	131	129	166	174	120	120	204	204	136	136
Humpy21	Humpy	98	94	98	98	171	171	176	158	167	165	131	129	174	174	116	108	212	184	124	136
Humpy24	Humpy	94	94	96	96	173	173	170	164	167	161	131	131	174	174	120	116	172	164	136	136
Humpy25	Humpy	94	94	94	94	173	171	180	158	165	159	133	133	170	174	116	116	232	232	128	144
Humpy26	Humpy	94	94	98	98	173	171	164	158	0	0	133	133	174	174	116	108	232	232	140	140
Humpy27	Humpy	98	98	98	98	171	171	176	174	165	163	133	133	174	178	120	116	184	164	152	184
Humpy28	Humpy	98	94	98	98	0	0	164	158	167	165	133	133	170	186	116	116	184	168	140	144
Humpy29	Humpy	94	94	98	98	0	0	180	180	167	167	135	133	174	190	120	112	212	164	128	140
Humpy30	Humpy	98	98	98	98	0	0	164	158	167	167	139	133	182	182	116	108	164	164	184	184
Humpy31	Humpy	94	94	98	98	0	0	180	158	167	167	133	133	174	174	116	116	176	168	148	148
Humpy32	Humpy	98	94	98	98	0	0	164	158	173	167	133	133	174	186	116	116	216	184	128	168
Humpy33	Humpy	100	94	98	98	0	0	164	158	167	167	133	133	0	0	116	116	168	164	140	144
Humpy34	Humpy	98	98	98	98	0	0	158	158	167	165	133	133	166	178	116	116	176	164	140	160
Humpy35	Humpy	98	94	98	98	173	171	164	164	167	167	133	133	178	178	116	116	188	164	140	140
Humpy36	Humpy	98	98	98	98	171	171	166	158	169	169	133	133	174	174	116	108	220	220	140	184
Humpy37	Humpy	98	94	96	96	173	173	164	158	169	167	133	133	174	182	108	108	168	164	140	144
Humpy38	Humpy	98	94	98	98	171	171	180	164	167	167	141	133	174	174	116	116	188	168	140	144
Humpy39	Humpy	98	94	98	98	173	171	182	164	167	159	133	133	174	174	116	116	212	192	128	128
Humpy40	Humpy	94	94	98	98	171	171	164	158	171	167	135	133	174	182	116	108	164	164	148	160
Humpy41	Humpy	94	98	98	98	0	0	164	158	167	167	135	133	166	166	116	116	164	164	188	128
Humpy42	Humpy	94	94	96	96	173	173	164	158	169	167	133	133	170	174	116	108	168	164	140	140
Humpy43	Humpy	94	94	98	98	173	173	174	164	175	167	133	133	170	178	116	108	212	232	128	144
Humpy44	Humpy	94	94	96	96	173	173	176	176	167	161	133	133	174	186	124	108	164	164	140	140
Humpy45	Humpy	98	94	98	94	171	171	188	164	173	173	133	133	198	178	116	116	188	188	128	164
Humpy46	Humpy	98	94	98	98	173	173	158	158	167	165	133	133	174	174	116	116	168	168	140	140
Humpy47	Humpy	94	94	98	98	171	171	180	164	169	167	133	133	174	186	116	132	172	172	140	148
Humpy48	Humpy	98	94	98	98	171	171	166	158	169	167	133	133	174	174	120	116	168	168	140	148
Humpy49	Humpy	98	94	96	96	171	171	166	164	167	163	135	131	174	174	116	108	168	168	128	140
Man_Wife01	Man&Wife	92	92	96	96	173	173	154	150	171	163	129	129	0	0	0	0	164	196	128	128
Man_Wife02	Man&Wife	92	92	98	98	179	179	154	154	147	147	129	129	162	182	0	0	164	164	0	0
Man_Wife03	Man&Wife	94	94	98	96	171	171	164	164	167	165	133	133	174	182	120	108	212	184	128	128
Man_Wife04	Man&Wife	98	94	98	98	171	171	164	164	167	167	133	133	174	182	116	116	188	168	144	144
Man_Wife05	Man&Wife	98	94	98	98	171	171	168	158	167	159	133	133	174	178	120	116	212	212	144	148
Man_Wife06	Man&Wife	94	94	98	98	181	171	176	164	169	165	135	133	182	190	116	116	164	164	140	144
Man_Wife08	Man&Wife	98	94	98	98	171	171	176	164	165	161	135	133	166	178	116	108	188	184	140	140
Man_Wife09	Man&Wife	96	94	98	96	171	171	154	154	159	159	131	129	166	166	0	0	168	164	120	120
Man_Wife10	Man&Wife	94	88	98	98	171	171	154	150	167	153	129	125	0	0	116	116	180	180	128	128
Man_Wife11	Man&Wife	98	98	98	98	173	171	164	160	169	167	133	127	170	174	116	104	172	164	140	140
Man_Wife12	Man&Wife	106	106	96	96	0	0	154	154	161	149	129	129	206	206	116	128	172	152	176	176
Man_Wife13	Man&Wife	98	94	98	92	171	171	164	164	171	161	133	133	174	186	108	108	212	164	128	128
Man_Wife14	Man&Wife	98	94	98	94	173	173	182	158	167	163	135	135	174	174	120	116	180	164	152	156
Man_Wife15	Man&Wife	106	96	96	96	171	171	154	154	161	149	131	129	166	166	116	128	168	168	152	152
Man_Wife16	Man&Wife	100	94	98	96	173	171	164	158	173	163	135	129	170	174	120	116	188	188	128	144
Man_Wife17	Man&Wife	106	106	98	92	171	171	154	154	161	149	129	129	210	214	136	112	168	168	140	140
Man_Wife18	Man&Wife	96	96	98	92	171	171	158	158	149	149	129	129	166	166	116	128	172	168	124	124
Man_Wife19	Man&Wife	106	106	98	96	171	171	164	154	159	151	131	129	0	0	116	116	176	168	148	148
Man_Wife20	Man&Wife	98	94	0	0	171	171	180	158	167	167	133	133	174	178	116	108	232	164	140	180
Man_Wife21	Man&Wife	104	96	98	98	191	191	170	164	167	167	129	129	174	174	116	116	156	156	144	144
Man_Wife22	Man&Wife	98	94	100	98	171	171	180	180	169	165	133	133	174	174	120	108	232	164	140	140
Man_Wife23	Man&Wife	94	94	0	0	171	171	158	158	171	167	133	133	182	186	116	116	164	164	140	152
Man_Wife24	Man&Wife	100	94	98	98	171	171	164	164	175	167	133	133	174	174	116	108	232	168	140	140
Man_Wife25	Man&Wife	96	94	92	92	173	173	158	156	149	149	131	129	166	186	112	112	172	168	120	120
Man_Wife26	Man&Wife	100	94	98	98	173	171	176	164	169	167	133	133	170	170	108	108	232	232	128	140
Man_Wife27	Man&Wife	98	94	100	98	171	171	176	158	173	167	133	133	178	186	120	108	176	172	140	140
Man_Wife28	Man&Wife	98	98	98	98	0	0	180	164	165	163	133	133	174	174	108	108	172	168	128	128
Man_Wife29	Man&Wife	98	94	98	98	0	0	164	164	173	167	133	133	170	174	116	108	168	164	128	140
Mial01	Mial	98	94	98	98	173	173	164	158	169	167	135	131	166	186	116	108	164	164	176	176
Mial02	Mial	94	94	98	96	0	0	164	164	167	163	133	133	170	174	108	108	188	168	144	148
Mial04	Mial	98	94	98	98	173	173	164	164	173	161	133	133	166	174	116	116	188	188	144	144
Mial05	Mial	98	94	100	98	171	171	164	158	167	167	135	131	174	182	116	108	168	168	144	152
Mial06	Mial	94	94	98	94	171	171	164	164	167	165	133	133	174	174	116	108	216	216	176	176
Mial07	Mial	100	94	98	98	173	173	164	164	173	159	133	133	174	182	116	116	168	164	148	148
Mial08	Mial	98	94	96	96	173	173	158	158	167	167	133	133	174	174	116	116	176	176	128	140
Mial09	Mial	94	94	96	94	173	171	164	164	171	167	135	133	174	186	116	116	212	212	140	140
Mial10	Mial	100	98	98	98	171	171	180	164	171	163	135	133	162	186	120	116	208	208	140	144
Mial11	Mial	98	94	98	98	171	171	164	164	167	167	133	133	174	178	116	108	188	188	140	152
Mial12	Mial	98	94	98	94	0	0	158	158	171	167	135	133	174	174	116	116	168	164	140	140
Mial13	Mial	98	94	98	98	173	171	164	158	173	167	133	133	174	178	120	108	168	168	128	148
Mial15	Mial	98	94	98	98	173	173	164	158	173	167	133	133	174	178	120	108	168	168	128	148
Mial16	Mial	94	94	100	100	171	171	164	158	171	167	133	133	174	174	124	116	188	184	128	180
Mial17	Mial	94	94	98	98	173	171	164	158	167	165	133	133	170	174	116	116	164	140	140	144
Mial18	Mial	94	94	100	98	171	171	164	164	167	165	133	133	174	174	116	112	212	212	128	164
Mial19	Mial	98	94	100	98	173	171	164	158	167	159	133	133	174	174	116	116	212	164	140	180
Mial20	Mial	94	94	98	96	171	171	164	158	167	167	135	133	174	174	116	108	168	168	140	144
Mial21	Mial	98	94	98	98	171	171	164	164	173	167	133	133	166	166	116	108	216	168	140	140
Mial22	Mial	98	94	98	96	171	171	158	158	171	163	133	133	174	174	116	108	188	164	160	160
Mial23	Mial	98	94	98	98	171	171	164	158	171	167	133	133	174	174	116	108	164	164	140	140
Mial24	Mial	98	98	96	94	171	171	158	158	171	167	133	133	170	170	120	108	176	176	128	148
Mial25	Mial	98	94	98	98	173	171	164	164	167	167	133	133	174	174	116	108	164	140	144	172
Mial26	Mial	100	98	98	98	171	171	176	176	171	167	135	135	174	174	116	108	184	184	140	144
Mial27	Mial	100	98	96	96	173	173	186	176	171	165	133	133	174	174	116	108	188	188	140	140
Mial28	Mial	94	94	98	98	173	173	176	164	167	165	135	133	174	178	116	104	216	176	140	160
Mial29	Mial	100	98	98	96	173	173	164	158	167	167	133	133	174	174	116	108	184	184	140	140
Mial30	Mial	98	94	98	98	173	173	164	158	175	165	133	133	0	0	116	108	168	164	148	180
Mial31	Mial	98	98	98	98	173	171	180	164	175	159	133	131	166	174	116	108	208	164	140	140
Mial32	Mial	98	94	98	98	173	173	164	158	167	167	133	133	166	182	116	116	168	168	140	148
Mial33	Mial	98	94	98	98	0	0	164	158	169	165	133	129	174	182	116	108	176	176	140	140
Mial34	Mial	100	94	98	98	0	0	164	164	173	167	133	133	174	174	120	108	180	176	128	140
Mial35	Mial	98	98	98	98	0	0	164	158	173	167	135	133	166	190	116	116	184	184	140	140
Mial36	Mial	98	94	98	98	0	0	180	164	167	167	133	133	174	174	116	108	164	164	140	180
Mial37	Mial	100	94	96	96	173	173	176	176	171	167	133	133	170	174	116	108	164	164	140	156
Mial38	Mial	98	98	96	94	0	0	164	158	169	167	133	127	174	174	116	108	232	232	136	144
Mial39	Mial	94	94	98	98	173	173	158	158	171	169	133	133	174	174	120	108	172	172	144	144
Mial40	Mial	98	94	98	98	171	171	164	158	167	139	133	131	182	182	116	108	176	168	140	148
Mial41	Mial	98	94	96	94	173	173	180	158	171	167	133	135	170	174	116	108	172	164	144	172
Mial42	Mial	94	94	98	96	171	171	158	158	167	167	133	131	170	174	120	116	212	176	128	144
Mial43	Mial	94	94	98	98	171	171	158	158	167	167	133	127	170	178	120	116	208	164	144	184
Mial44	Mial	94	94	98	94	173	173	164	164	171	171	135	133	174	194	116	116	176	176	140	144
Mial45	Mial	94	94	98	98	173	171	176	164	167	139	133	133	166	166	116	116	232	232	140	140
Mial46	Mial	98	94	98	98	173	173	158	158	175	173	133	133	182	190	120	116	164	164	140	164
Mial47	Mial	94	94	98	98	0	0	164	158	167	165	133	133	0	0	108	108	164	164	140	144
North_Keppel01	North_Keppel	98	94	96	96	171	171	164	164	171	165	133	133	174	174	120	116	216	188	140	140
North_Keppel02	North_Keppel	100	100	98	98	173	171	164	158	167	165	131	131	174	174	108	108	188	164	140	140
North_Keppel03	North_Keppel	98	94	98	98	173	173	178	158	175	167	133	133	170	186	120	116	172	164	140	140
North_Keppel04	North_Keppel	100	98	98	94	171	171	164	164	181	169	133	129	182	182	124	116	212	212	148	172
North_Keppel05	North_Keppel	100	94	98	98	173	171	164	158	167	167	135	133	174	182	116	116	168	164	140	160
North_Keppel06	North_Keppel	98	94	98	98	173	173	180	158	167	167	133	133	174	174	120	108	232	232	128	144
North_Keppel07	North_Keppel	98	94	98	94	171	171	164	158	167	167	135	135	174	186	112	108	168	168	128	148
North_Keppel08	North_Keppel	98	98	98	98	171	171	164	164	167	165	135	133	174	174	116	116	184	184	140	144
North_Keppel09	North_Keppel	94	94	98	94	171	171	164	164	163	159	135	133	166	174	116	108	168	164	140	140
North_Keppel10	North_Keppel	98	98	98	98	0	0	164	158	167	165	135	133	174	174	116	116	164	164	140	180
North_Keppel11	North_Keppel	98	94	98	98	171	171	164	158	171	159	135	133	174	178	116	108	184	164	140	148
North_Keppel12	North_Keppel	98	94	98	98	171	171	164	164	171	167	133	133	174	190	116	116	232	184	152	152
North_Keppel13	North_Keppel	98	94	98	98	171	171	164	158	169	167	133	133	174	186	120	120	164	164	144	176
North_Keppel14	North_Keppel	94	94	98	98	171	171	164	158	169	167	133	129	174	186	120	120	164	164	144	176
North_Keppel15	North_Keppel	94	94	98	98	0	0	164	164	167	125	133	127	174	174	116	116	208	208	144	144
North_Keppel16	North_Keppel	94	94	98	98	171	171	164	158	167	165	139	135	174	182	108	108	168	164	148	148
North_Keppel17	North_Keppel	98	98	98	98	171	171	164	158	173	163	135	135	174	174	116	108	164	164	140	140
North_Keppel18	North_Keppel	98	98	96	94	171	171	158	158	169	159	133	127	170	178	116	108	164	164	140	148
North_Keppel19	North_Keppel	98	94	98	94	0	0	164	158	165	165	133	133	174	174	108	108	188	164	168	168
North_Keppel20	North_Keppel	94	94	98	94	173	173	164	164	167	165	133	131	174	178	120	108	180	164	140	160
North_Keppel21	North_Keppel	98	98	98	94	173	173	164	164	171	159	133	133	174	174	124	116	168	164	144	152
North_Keppel22	North_Keppel	94	94	98	98	173	171	180	158	167	165	133	133	178	178	116	116	208	164	144	144
North_Keppel23	North_Keppel	94	94	98	98	171	171	164	164	171	167	133	133	174	174	120	116	176	164	140	140
North_Keppel24	North_Keppel	98	98	96	96	171	171	164	158	169	167	141	131	186	186	116	116	212	192	140	148
North_Keppel25	North_Keppel	98	94	98	98	171	171	164	164	167	165	133	131	178	178	120	108	168	168	188	188
North_Keppel26	North_Keppel	98	94	98	98	173	173	172	158	167	167	133	133	174	174	116	116	184	172	140	140
North_Keppel27	North_Keppel	98	94	98	98	0	0	164	158	167	165	133	129	174	174	116	108	208	184	140	144
North_Keppel28	North_Keppel	94	94	98	98	171	171	164	158	167	165	133	129	174	178	116	108	192	168	148	148
North_Keppel29	North_Keppel	98	94	98	98	171	171	164	164	167	165	133	133	170	190	116	108	168	168	152	152
North_Keppel30	North_Keppel	100	94	98	98	0	0	158	158	167	159	135	133	178	186	116	116	176	232	140	160
North_Keppel31	North_Keppel	98	94	98	98	0	0	176	164	169	163	133	133	186	186	116	108	176	164	188	188
North_Keppel32	North_Keppel	98	98	98	98	0	0	180	164	169	167	139	133	174	174	120	108	164	164	128	128
North_Keppel33	North_Keppel	98	94	98	94	173	173	164	158	167	167	133	129	170	170	116	116	164	164	140	144
North_Keppel34	North_Keppel	98	94	98	98	0	0	164	158	169	165	133	129	174	178	108	108	164	164	140	140
North_Keppel35	North_Keppel	98	94	98	94	173	171	158	158	167	167	133	131	174	174	116	108	188	180	140	140
North_Keppel36	North_Keppel	98	94	98	98	173	173	164	164	171	159	133	133	182	182	116	108	216	164	140	148
North_Keppel37	North_Keppel	98	94	98	94	173	173	164	158	167	167	135	133	170	170	108	108	172	168	140	140
North_Keppel38	North_Keppel	98	98	98	94	173	171	164	164	167	167	133	131	170	174	116	108	168	168	140	148
North_Keppel39	North_Keppel	98	94	98	98	171	171	164	164	171	167	135	131	174	174	120	116	176	164	140	148
North_Keppel40	North_Keppel	0	0	0	0	173	171	164	164	167	167	133	131	170	174	116	108	168	168	140	148
Outer01	Outer	98	94	98	98	173	173	164	158	181	173	133	129	182	190	116	108	188	168	140	140
Outer02	Outer	94	94	98	98	171	171	180	158	175	169	135	133	166	174	116	108	168	168	140	140
Outer03	Outer	98	94	98	98	171	171	170	164	171	165	133	133	174	174	116	116	212	212	140	140
Outer04	Outer	94	94	98	98	173	173	158	158	167	165	133	133	190	190	108	108	188	184	140	140
Outer05	Outer	100	98	98	98	173	173	164	158	167	167	133	127	178	182	108	108	184	180	140	152
Outer06	Outer	98	94	98	94	171	171	176	164	181	171	135	133	178	178	116	108	180	180	128	144
Outer07	Outer	98	94	98	98	173	173	180	176	169	167	133	133	0	0	116	108	188	172	128	144
Outer08	Outer	94	94	98	98	173	173	164	158	171	159	133	133	174	174	116	116	168	164	140	140
Outer09	Outer	94	94	96	94	173	173	164	164	167	167	133	133	174	174	116	116	184	184	148	172
Outer10	Outer	98	94	96	96	173	173	164	158	171	159	133	133	170	174	116	116	168	164	140	140
Outer11	Outer	94	94	98	94	173	173	164	164	167	159	133	133	174	174	120	116	164	140	140	140
Outer12	Outer	104	104	98	98	189	185	158	158	167	165	129	129	174	174	116	116	148	148	132	132
Outer13	Outer	98	98	98	98	171	171	180	164	169	161	133	133	170	174	116	108	184	180	140	144
Outer14	Outer	98	98	98	96	171	171	164	164	167	165	133	133	174	174	116	116	176	168	140	152
Outer15	Outer	100	98	98	98	171	171	164	158	167	165	133	127	0	0	120	108	164	164	144	148
Outer16	Outer	102	102	98	98	185	185	158	158	181	165	129	129	174	174	116	120	180	156	140	140
Outer17	Outer	94	94	98	98	171	171	170	164	167	165	133	133	174	174	116	108	212	164	140	140
Outer18	Outer	94	94	98	98	171	171	164	164	167	155	133	131	170	170	136	108	168	168	140	140
Outer19	Outer	102	102	98	94	195	189	158	158	165	163	129	129	174	174	116	120	204	204	132	132
Outer20	Outer	100	94	100	98	171	171	164	158	171	167	133	127	174	174	116	116	164	164	140	144
Outer21	Outer	98	94	98	98	0	0	164	158	173	165	133	127	174	186	116	116	192	192	140	148
Outer22	Outer	104	104	98	98	197	195	158	158	165	161	129	129	174	174	116	108	140	140	140	144
Outer23	Outer	94	94	100	98	173	171	164	158	167	167	133	133	178	182	116	116	208	176	140	180
Outer24	Outer	98	94	98	98	171	171	164	164	167	167	133	129	174	182	120	116	184	164	160	160
Outer25	Outer	100	100	98	98	171	171	176	158	181	167	135	133	174	174	108	108	164	164	148	160
Outer26	Outer	98	94	98	98	171	171	164	158	171	167	133	133	178	178	132	116	188	188	140	144
Outer27	Outer	98	94	98	94	171	171	164	164	169	165	133	133	174	174	108	108	212	176	128	128
Outer28	Outer	0	0	98	98	0	0	158	158	169	165	129	129	174	174	120	116	0	0	132	132
Outer29	Outer	106	96	98	94	171	171	164	164	167	155	129	129	190	190	108	108	168	164	128	128
Outer30	Outer	106	96	98	98	171	171	164	164	167	155	129	129	190	190	108	108	168	164	140	128
Outer31	Outer	98	94	98	96	171	171	176	164	167	165	133	133	174	186	108	108	184	184	140	140
Outer32	Outer	94	94	98	96	173	173	180	164	167	167	133	131	174	174	116	108	208	208	140	152
Outer33	Outer	94	94	98	96	173	173	170	164	171	171	133	133	174	182	116	108	164	160	144	148
Outer34	Outer	94	94	98	98	171	171	164	158	173	167	135	131	174	178	116	116	184	164	140	140
Outer35	Outer	98	94	100	98	171	171	176	164	171	167	133	133	174	186	120	108	176	168	160	184
Outer36	Outer	98	94	98	98	173	173	164	158	167	167	139	133	162	166	116	108	164	164	140	140
Outer37	Outer	98	98	98	94	171	171	164	158	173	159	133	133	170	170	108	108	184	168	148	148
Outer38	Outer	112	104	98	98	189	187	158	158	167	167	129	129	154	178	0	0	176	152	132	132
Outer39	Outer	108	96	98	98	197	195	158	158	167	165	129	129	162	170	0	0	168	160	120	120
Outer40	Outer	94	94	98	94	0	0	182	164	167	159	133	133	166	186	116	108	164	164	128	140
Outer41	Outer	100	96	98	98	173	171	180	166	167	163	133	133	166	178	116	108	232	168	148	148
Outer42	Outer	94	94	98	96	0	0	174	164	169	165	135	133	174	174	108	108	188	164	140	140
Outer43	Outer	94	94	98	98	171	171	164	158	167	161	133	133	166	174	120	116	212	212	144	144
Outer44	Outer	98	94	98	98	171	171	164	164	169	167	133	133	174	174	120	116	180	180	140	140
Outer45	Outer	94	94	100	98	171	171	180	158	167	165	135	133	150	174	116	116	172	168	128	168
Outer46	Outer	104	104	98	98	171	171	158	158	167	167	129	129	190	190	116	116	192	192	140	140
Outer47	Outer	96	96	98	98	173	173	164	158	169	159	133	129	170	194	116	108	188	168	140	140
Outer48	Outer	94	94	98	98	173	171	164	160	171	171	133	131	174	178	108	108	212	184	140	144
Outer49	Outer	94	94	98	98	173	173	164	158	169	167	133	133	174	174	108	108	212	168	140	160
Outer50	Outer	94	94	98	98	171	171	164	164	167	167	133	133	0	0	108	108	180	164	140	144
Passage01	Passage	98	94	102	98	171	171	184	164	173	167	133	131	170	174	116	108	188	164	140	140
Passage02	Passage	98	98	98	98	173	173	186	178	171	169	133	131	170	182	120	108	168	168	124	136
Passage03	Passage	104	96	98	94	173	171	158	158	173	171	133	133	166	174	124	116	164	164	136	144
Passage04	Passage	98	98	98	98	173	173	164	158	173	165	135	133	174	174	116	116	212	212	136	136
Passage05	Passage	94	94	102	98	173	173	158	158	169	159	133	133	174	186	116	116	176	168	136	136
Passage06	Passage	94	98	98	98	169	169	176	164	169	167	133	133	178	186	120	108	204	204	124	124
Passage07	Passage	94	98	98	98	171	171	164	158	171	167	133	133	174	174	116	116	176	164	136	136
Passage08	Passage	94	98	98	98	171	171	180	164	167	167	131	131	170	174	116	108	176	164	140	140
Passage09	Passage	100	94	98	98	171	173	166	164	167	165	133	133	174	178	116	108	184	164	136	136
Passage10	Passage	98	94	98	98	171	171	186	176	171	161	133	133	174	178	116	108	168	164	136	136
Passage11	Passage	94	94	96	96	0	0	166	164	167	165	133	131	174	178	124	116	172	164	156	156
Passage12	Passage	98	98	98	94	173	173	170	164	167	161	133	131	178	190	108	108	212	212	140	140
Passage13	Passage	98	94	98	94	0	0	176	162	167	167	131	131	170	190	120	116	168	168	144	160
Passage14	Passage	98	94	98	98	171	171	180	158	165	165	131	131	182	182	116	116	172	164	136	136
Passage15	Passage	94	94	98	94	173	173	176	158	171	167	133	131	174	174	108	108	176	164	136	136
Passage16	Passage	98	94	98	94	0	0	180	164	167	167	131	131	174	178	120	120	172	168	140	184
Passage17	Passage	94	94	98	92	173	173	180	158	167	165	133	133	174	174	120	116	184	180	136	136
Passage18	Passage	98	94	98	98	169	169	164	148	167	165	135	133	174	186	120	116	168	164	124	140
Passage19	Passage	98	98	98	98	171	171	164	158	175	171	133	131	170	174	120	116	184	164	124	124
Passage20	Passage	100	98	98	98	0	0	164	148	171	167	131	129	174	174	116	116	212	212	136	136
Passage21	Passage	98	94	96	96	171	171	158	158	167	163	131	131	166	174	116	108	172	168	136	136
Passage22	Passage	98	94	94	94	171	171	184	180	175	167	131	131	174	186	116	116	212	212	136	136
Passage23	Passage	98	98	100	98	171	171	176	164	177	167	133	131	174	174	116	116	216	216	136	136
Passage24	Passage	98	94	98	98	171	171	170	164	169	167	133	133	170	174	116	116	164	164	136	144
Passage25	Passage	98	94	98	98	171	171	156	156	167	165	133	131	174	174	120	116	192	192	136	136
Passage26	Passage	98	94	98	98	0	0	162	156	171	165	131	131	174	178	116	116	184	184	140	140
Passage27	Passage	98	94	100	98	0	0	182	162	167	167	131	131	166	178	108	108	212	212	136	156
Passage28	Passage	98	98	96	96	171	171	176	162	173	167	131	131	174	182	116	108	208	164	136	136
Passage29	Passage	98	94	98	96	0	0	162	158	173	171	133	131	174	174	116	116	180	176	136	160
Passage30	Passage	98	94	98	98	0	0	176	158	181	165	131	131	166	174	108	108	168	164	124	144
Passage31	Passage	0	0	0	0	171	171	158	158	171	167	133	133	166	198	0	0	180	180	140	144
